# Supplementary material for: Visual gene-network analysis reveals the cancer gene co-expression in human endometrial cancer
Source: BMC Genomics. 2014 Apr 23;15:300. doi: 10.1186/1471-2164-15-300 (PMC4234489; doi:10.1186/1471-2164-15-300)
Supplement: Additional file 2: Table S1 — Genes differentially expressed between tissues of cancer and non-cancer samples subjects. [file 1471-2164-15-300-S2.xlsx]

## Sheet: Table
Table S1. Genes differentially expressed between cases and controls in endometrial cancer patietns
ID	Gene ID	FCa	Unadjusted p-valueb	FDRc	Bd	Pearson correlation coefficient (r)e
TRH	7200	-2.31894	1.77152e-19	1.58019e-15	33.4382	0.226218
KIAA1210		-2.60864	5.76862e-18	2.57281e-14	30.0747	0.17682
LRFN5	145581	-1.56747	3.11283e-17	7.34465e-14	28.4474	0.104594
OSR2	116039	-2.86331	3.29356e-17	7.34465e-14	28.393	0.233714
RORB	6096	-2.70188	5.25758e-17	9.37953e-14	27.9416	0.24394
GPR133	283383	-2.08727	1.19373e-16	1.76478e-13	27.1502	0.26949
TBX3	6926	-1.80515	1.38491e-16	1.76478e-13	27.0069	0.261652
P2RY14	9934	-2.40348	1.34323e-15	1.4977e-12	24.8151	0.326565
JAZF1	221895	-1.70209	3.19128e-15	2.92287e-12	23.9807	0.299341
SLC24A3	57419	-2.15032	3.27676e-15	2.92287e-12	23.9552	0.300364
MICAL2	9645	1.59714	1.72657e-14	1.40009e-11	22.3532	0.191027
ALDH1A2	8854	-2.75965	2.04674e-14	1.52141e-11	22.1893	0.211323
MMP26	56547	-2.98062	3.02253e-14	2.07392e-11	21.8137	0.280367
RAMP1	10267	-1.83395	1.03348e-13	6.58475e-11	20.6294	0.320836
NAALAD2	10003	-1.42763	1.90527e-13	1.133e-10	20.0404	0.191583
DPP6	1804	-2.05861	6.01528e-13	3.0677e-10	18.9338	0.242393
ADRA2C	152	-1.35848	6.0606e-13	3.0677e-10	18.9266	0.291649
PCDHB15	56121	-0.973141	6.19043e-13	3.0677e-10	18.9062	0.134042
AMT	275	-1.22025	7.76274e-13	3.59693e-10	18.6884	0.348206
PIGL	9487	-0.840723	8.06487e-13	3.59693e-10	18.6517	0.27076
ATP8B3	148229	-1.69399	8.52891e-13	3.62276e-10	18.5979	0.224035
EN2	2020	-1.19527	1.04151e-12	4.22284e-10	18.4056	0.2993
EFS	10278	-1.84084	1.24778e-12	4.83922e-10	18.2318	0.0314548
RORC	6097	-1.34916	1.91454e-12	7.11571e-10	17.8201	0.35495
TCEAL7	56849	-2.01959	2.03817e-12	7.27219e-10	17.7599	0.225255
HPN	3249	-1.34748	2.12068e-12	7.27558e-10	17.7217	0.177429
C21orf2	755	-0.751048	2.57232e-12	8.44221e-10	17.5361	0.348107
PAPPA	5069	-1.61195	2.65002e-12	8.44221e-10	17.5075	0.0412469
DUSP2	1844	-1.4823	2.82793e-12	8.69834e-10	17.445	0.10814
GABRB3	2562	-1.19708	4.01466e-12	1.19369e-09	17.1081	0.0773738
ADHFE1	137872	-1.02928	6.24944e-12	1.76602e-09	16.6828	0.177164
PAPLN	89932	-1.8234	6.33551e-12	1.76602e-09	16.6696	0.0899221
PIWIL2	55124	-0.989501	6.78139e-12	1.83303e-09	16.6042	0.192358
PEG3	5178	-2.17803	7.60037e-12	1.99398e-09	16.4947	0.241811
LTBP4	8425	-1.59344	9.17648e-12	2.33869e-09	16.3136	0.255171
AVPR1A	552	-1.61763	9.75219e-12	2.41638e-09	16.2552	0.152168
ACSL5	51703	-2.25749	1.0665e-11	2.57113e-09	16.1692	0.385839
GABRP	2568	-3.00747	1.14713e-11	2.69273e-09	16.0992	0.452487
DACT2	168002	-1.436	1.20872e-11	2.76456e-09	16.0489	0.474071
PLA2G6	8398	-0.782269	1.98825e-11	4.43379e-09	15.5709	0.249153
PRICKLE2	166336	-1.38242	2.34571e-11	5.10335e-09	15.4122	0.356063
NTRK3	4916	-0.886541	2.56193e-11	5.38245e-09	15.3275	0.191936
XYLT1	64131	-1.48406	2.59468e-11	5.38245e-09	15.3153	0.101875
ARHGAP10	79658	-0.823007	2.73837e-11	5.55142e-09	15.2636	0.275728
HOXA11	3207	-1.53834	3.46511e-11	6.85732e-09	15.0376	0.269411
HK2	3099	1.21979	3.53629e-11	6.85732e-09	15.0181	0.194202
GARNL3	84253	-1.27364	3.7322e-11	7.08323e-09	14.9663	0.108684
MELK	9833	1.61246	4.3568e-11	8.09639e-09	14.8178	0.427924
HOXD11	3237	-1.04474	4.59547e-11	8.36564e-09	14.7666	0.256076
COX7A1	1346	-1.28967	5.21814e-11	9.30916e-09	14.6447	0.274649
PLEKHH2	130271	-1.62733	5.34023e-11	9.34017e-09	14.6225	0.23433
MITF	4286	-1.12235	5.98499e-11	1.02666e-08	14.5131	0.405587
RUFY2	55680	-0.92879	8.1075e-11	1.35325e-08	14.2219	0.152639
SMAD9	4093	-1.6043	8.19233e-11	1.35325e-08	14.2119	0.367194
GSTM5	2949	-1.19637	8.46349e-11	1.37262e-08	14.1807	0.222206
KIAA1456		-1.4924	8.64983e-11	1.37779e-08	14.1598	0.441538
OGN	4969	-2.53161	9.3603e-11	1.45198e-08	14.0841	0.29086
BOK	666	-1.09493	9.44115e-11	1.45198e-08	14.0758	0.305119
TWIST2	117581	-1.81134	9.73509e-11	1.47181e-08	14.0464	0.215127
GATS	352954	-1.01654	1.04551e-10	1.55432e-08	13.978	0.348493
HLF	3131	-0.922195	1.10104e-10	1.61005e-08	13.9283	0.113446
SEMA5A	9037	-1.78207	1.13149e-10	1.62601e-08	13.9022	0.320676
CECR2	27443	-0.712552	1.14841e-10	1.62601e-08	13.8879	0.0751635
FBXO15	201456	-1.20306	1.20954e-10	1.6858e-08	13.8382	0.361836
FXYD4	53828	-1.00999	1.25045e-10	1.71601e-08	13.8063	0.091756
LDB2	9079	-1.55676	1.32153e-10	1.78606e-08	13.7533	0.333434
TOP2A	7153	1.97385	1.46624e-10	1.95207e-08	13.6537	0.36519
ACE	1636	-0.943987	1.68594e-10	2.21156e-08	13.5198	0.173218
MME	4311	-1.61009	1.73979e-10	2.21398e-08	13.4897	0.353362
CHRD	8646	-1.09859	1.7442e-10	2.21398e-08	13.4872	0.272281
NPR2	4882	-0.989031	1.76225e-10	2.21398e-08	13.4774	0.185858
EPHB6	2051	-1.06219	1.78898e-10	2.21634e-08	13.4629	0.0786866
HPSE2	60495	-1.02889	1.86818e-10	2.28276e-08	13.4214	0.16485
FLRT2	23768	-1.98381	1.95852e-10	2.36082e-08	13.3761	0.233223
MAN2C1	4123	-0.902025	2.47846e-10	2.94771e-08	13.1505	0.311188
ACTR3	10096	0.633841	2.52758e-10	2.96658e-08	13.1317	0.319829
GPR22	2845	-0.661933	2.73602e-10	3.16952e-08	13.0557	0.184145
MAFG	4097	0.617269	2.85494e-10	3.26488e-08	13.015	0.201995
PHLDA2	7262	1.98538	2.92836e-10	3.30646e-08	12.9906	0.191149
OLFM1	10439	-0.880703	3.18724e-10	3.55378e-08	12.9095	0.230339
FOXL2	668	-1.68424	3.4585e-10	3.79176e-08	12.8312	0.303352
PAX2	5076	-1.79939	3.50562e-10	3.79176e-08	12.8182	0.120594
ABCC8	6833	-1.31772	3.56516e-10	3.79176e-08	12.8021	0.253574
MAGEH1	28986	-1.30128	3.5739e-10	3.79176e-08	12.7998	0.06042
CDO1	1036	-1.44108	3.6158e-10	3.79176e-08	12.7886	0.242098
LENG8	114823	-0.927328	3.65573e-10	3.79176e-08	12.7781	0.243893
SCRN2	90507	-0.675267	3.73296e-10	3.82736e-08	12.758	0.244785
TPST1	8460	-1.00203	3.78539e-10	3.83701e-08	12.7447	0.164094
GPRASP1	9737	-1.40309	4.04785e-10	4.05695e-08	12.6805	0.271198
ZNF334	55713	-1.03696	4.66774e-10	4.62625e-08	12.544	0.0406986
ANLN	54443	1.96325	5.00935e-10	4.82845e-08	12.4763	0.414942
ECM1	1893	-1.69778	5.0414e-10	4.82845e-08	12.4702	0.37821
FLRT1	23769	-0.987123	5.08026e-10	4.82845e-08	12.4629	0.235977
VILL	50853	-0.848745	5.08827e-10	4.82845e-08	12.4614	0.284601
PDE4A	5141	-1.0742	5.14499e-10	4.83087e-08	12.4508	0.113363
HAPLN4	404037	-0.948897	6.00528e-10	5.53832e-08	12.3027	0.053947
DCT	1638	-0.800201	6.0789e-10	5.53832e-08	12.291	0.12568
DTX1	1840	-0.87252	6.0847e-10	5.53832e-08	12.2901	0.310675
KCNH8	131096	-0.593036	6.44854e-10	5.8102e-08	12.2345	0.00945193
REV3L	5980	-0.931641	6.75181e-10	5.99591e-08	12.1905	0.248145
SOS1	6654	0.609497	6.7891e-10	5.99591e-08	12.1852	0.281228
POMT2	29954	-0.594841	7.10771e-10	6.21576e-08	12.1413	0.227139
PHYHD1	254295	-1.29729	7.31765e-10	6.33723e-08	12.1135	0.34901
HAL	3034	-0.879493	8.18924e-10	7.02385e-08	12.0057	0.195748
ZNF516	9658	-1.26962	8.47668e-10	7.18255e-08	11.9727	0.448049
ENPEP	2028	-1.46852	8.53532e-10	7.18255e-08	11.9661	0.183468
TXNIP	10628	-1.07505	8.82532e-10	7.35718e-08	11.9341	0.242267
ATP8A2	51761	-0.860737	1.23023e-09	1.01203e-07	11.6163	0.221819
LMOD1	25802	-1.47378	1.23667e-09	1.01203e-07	11.6113	0.181582
TUB	7275	-1.51978	1.25585e-09	1.01838e-07	11.5965	0.147015
SORCS1	114815	-0.838054	1.35855e-09	1.09056e-07	11.5213	0.119732
SCD	6319	1.2168	1.39016e-09	1.09056e-07	11.4993	0.0451938
DGKE	8526	-0.792222	1.39052e-09	1.09056e-07	11.4991	0.167475
E2F3	1871	1.02061	1.40126e-09	1.09056e-07	11.4917	0.319426
TCF12	6938	-0.845346	1.40599e-09	1.09056e-07	11.4885	0.269211
MRGPRF	219928	-1.24947	1.42064e-09	1.09242e-07	11.4786	0.0914885
PDZRN3	23024	-1.56546	1.43773e-09	1.09612e-07	11.4671	0.329766
TMEM26	219623	-0.613121	1.58793e-09	1.19118e-07	11.3721	0.206154
LEPR	3953	-1.37411	1.58912e-09	1.19118e-07	11.3714	0.0978659
P2RY1	5028	-0.67932	1.68311e-09	1.25111e-07	11.3164	0.303899
RAB33B	83452	-0.575115	1.83589e-09	1.3534e-07	11.2333	0.134444
UGT2B28	54490	-1.16011	1.89826e-09	1.38791e-07	11.2014	0.297692
NEK2	4751	1.55344	1.91432e-09	1.38827e-07	11.1933	0.316762
PER2	8864	-0.87591	2.18904e-09	1.5747e-07	11.0651	0.301458
RRM2	6241	1.77589	2.2268e-09	1.58227e-07	11.0487	0.377269
PMM1	5372	-1.08253	2.24626e-09	1.58227e-07	11.0404	0.397175
SOX7		-1.33486	2.25278e-09	1.58227e-07	11.0376	0.227796
VDR	7421	1.15763	2.35478e-09	1.64099e-07	10.9953	0.0552459
GALNT2	2590	0.710885	2.38665e-09	1.65031e-07	10.9824	0.298539
WNT2	7472	-1.28328	2.4057e-09	1.65068e-07	10.9748	0.255664
CACNA1D	776	-1.0947	2.50895e-09	1.69995e-07	10.9347	0.300767
SLC6A2	6530	-1.00768	2.51562e-09	1.69995e-07	10.9321	0.224015
ZNF185	7739	-0.996829	2.57187e-09	1.72489e-07	10.911	0.120049
ADAM33	80332	-1.14056	2.64555e-09	1.76107e-07	10.884	0.214402
DBC1	1620	-1.05642	2.672e-09	1.7655e-07	10.8745	0.147106
CYP4B1	1580	-1.09068	2.75719e-09	1.80839e-07	10.8445	0.135501
HOXD10	3236	-1.47776	3.01736e-09	1.96458e-07	10.7583	0.284107
ADAM32	203102	-0.608342	3.09274e-09	1.99907e-07	10.7347	0.216078
PLCL1	5334	-1.33215	3.21028e-09	2.05116e-07	10.699	0.0694082
COL4A6	1288	-1.205	3.21932e-09	2.05116e-07	10.6963	0.193775
CALM1	801	0.614291	3.29677e-09	2.08562e-07	10.6736	0.150756
CCBL1	883	-0.885317	3.32351e-09	2.08773e-07	10.6659	0.186866
EDNRB	1910	-1.43486	3.47331e-09	2.16657e-07	10.6238	0.0674571
ACADSB	36	-0.751186	3.59777e-09	2.22862e-07	10.5901	0.153837
CPLX1	10815	-0.746719	3.66019e-09	2.25165e-07	10.5737	0.0546401
PCDH18	54510	-1.6962	3.70765e-09	2.26522e-07	10.5614	0.27954
NICN1	84276	-0.568029	3.84024e-09	2.33027e-07	10.5278	0.229891
MYO15B	80022	-0.902095	4.05512e-09	2.44403e-07	10.4758	0.374991
LCAT	3931	-0.835377	4.15287e-09	2.48065e-07	10.453	0.222981
NPDC1	56654	-1.00328	4.19325e-09	2.48065e-07	10.4438	0.524535
DLX5	1749	-1.62515	4.1993e-09	2.48065e-07	10.4424	0.294332
E2F7	144455	1.6606	4.27371e-09	2.49805e-07	10.4256	0.144151
HTR2B	3357	-1.50062	4.28477e-09	2.49805e-07	10.4231	0.259053
PHYHIP	9796	-0.8498	4.44007e-09	2.57178e-07	10.3891	0.202552
SDK1	221935	-1.16202	4.54326e-09	2.61457e-07	10.3672	0.225564
HIPK2	28996	0.911912	4.72141e-09	2.69968e-07	10.3304	0.133255
CNTNAP1	8506	-0.857172	4.87488e-09	2.76968e-07	10.2999	0.122582
PTN	5764	-1.6643	5.02614e-09	2.83754e-07	10.2707	0.137931
F10	2159	-1.14065	5.22369e-09	2.93052e-07	10.2339	0.219712
ZNF302	55900	-0.798266	5.52999e-09	3.08297e-07	10.1794	0.118542
ABCG2	9429	-1.1961	5.56698e-09	3.08431e-07	10.1731	0.31543
PIP5K1B	8395	-1.29356	5.89551e-09	3.22856e-07	10.1183	0.299672
WNT4	54361	-1.07621	5.89973e-09	3.22856e-07	10.1176	0.196374
MYOC	4653	-1.08815	6.07976e-09	3.3068e-07	10.0889	0.272694
IL20RA	53832	-1.381	6.36162e-09	3.42404e-07	10.0457	0.386135
PTPRR	5801	-1.15874	6.3721e-09	3.42404e-07	10.0441	0.256067
LOXL4	84171	-0.82793	6.62988e-09	3.53852e-07	10.0062	0.165654
BDKRB2	624	-0.88666	6.66448e-09	3.53852e-07	10.0012	0.19958
REM1	28954	-0.680123	6.88958e-09	3.63639e-07	9.96953	0.185618
HSPA4	3308	0.825792	7.03619e-09	3.68244e-07	9.94942	0.140817
C12orf5	57103	0.988055	7.05938e-09	3.68244e-07	9.94628	0.115637
MSX2	4488	-1.77963	7.63478e-09	3.95943e-07	9.87147	0.347667
BAI3	577	-0.604218	7.858e-09	4.05164e-07	9.84396	0.153106
PROL1	58503	-0.667874	8.12804e-09	4.16679e-07	9.81171	0.0425181
ISLR	3671	-1.71482	8.52888e-09	4.34729e-07	9.76576	0.240342
KCNIP4	80333	-0.744679	8.77078e-09	4.44519e-07	9.73906	0.0555526
TTC14	151613	-0.96715	9.01445e-09	4.54287e-07	9.71291	0.163696
RBM19	9904	-0.556845	9.21929e-09	4.62e-07	9.69146	0.118386
PPAP2A	8611	-1.00773	9.47589e-09	4.72206e-07	9.66526	0.281566
KIF12	113220	-0.818319	9.7354e-09	4.82443e-07	9.63947	0.303156
EDNRA	1909	-1.59281	1.00396e-08	4.94769e-07	9.61011	0.163315
SHC2	25759	-0.949095	1.04373e-08	5.11543e-07	9.57304	0.274443
STAM2	10254	-0.549472	1.13536e-08	5.53412e-07	9.49274	0.301404
PDGFRB	5159	-1.14586	1.15428e-08	5.59575e-07	9.47697	0.253522
C10orf107	219621	-0.713252	1.19464e-08	5.7601e-07	9.44418	0.39147
KAZALD1	81621	-0.889361	1.29156e-08	6.19395e-07	9.36976	0.286583
SLC7A3	84889	-0.723475	1.42753e-08	6.80938e-07	9.27429	0.062372
SAMD11	148398	-0.926648	1.47162e-08	6.97322e-07	9.24527	0.226909
PSMC2	5701	0.676709	1.47751e-08	6.97322e-07	9.24146	0.186413
USP53	54532	-0.994388	1.62144e-08	7.60562e-07	9.15281	0.353516
TBX2	6909	-1.00693	1.62856e-08	7.60562e-07	9.14863	0.132567
RBM24	221662	-1.39531	1.67267e-08	7.77096e-07	9.12314	0.347473
RNF157	114804	-0.887159	1.68751e-08	7.79926e-07	9.11472	0.14637
MAP4K4	9448	0.787536	1.70681e-08	7.8478e-07	9.10388	0.195322
OR7A5	26659	-0.749649	1.73947e-08	7.95697e-07	9.0858	0.133424
ING5	84289	-0.711621	1.79217e-08	8.15619e-07	9.05735	0.130605
DNAH1	25981	-0.691438	1.84769e-08	8.36617e-07	9.02826	0.276538
HIC1	3090	-0.949845	2.00561e-08	9.03313e-07	8.95007	0.131877
IDUA	3425	-0.812138	2.01524e-08	9.03313e-07	8.9455	0.250827
MYL1	4632	-0.535898	2.1341e-08	9.51809e-07	8.89087	0.13088
CABP4	57010	-0.673988	2.15695e-08	9.57215e-07	8.88071	0.137358
KIF14	9928	1.16901	2.1948e-08	9.6919e-07	8.86413	0.352485
ZNF502	91392	-0.84878	2.2202e-08	9.75575e-07	8.85317	0.082048
SLC7A11	23657	1.45795	2.25811e-08	9.8737e-07	8.83703	0.127905
RPS6KA5	9252	-1.194	2.33433e-08	1.01572e-06	8.80539	0.337097
NDP	4693	-1.43167	2.34665e-08	1.01612e-06	8.80037	0.405938
SOCS2	8835	-1.13722	2.36338e-08	1.01842e-06	8.7936	0.215359
SFTPD	6441	-0.613432	2.53447e-08	1.0869e-06	8.72699	0.0440718
NR4A1	3164	-1.12374	2.59672e-08	1.10388e-06	8.70387	0.268367
SGOL2	151246	1.07079	2.59881e-08	1.10388e-06	8.7031	0.327262
ELMO3	79767	-0.790632	2.62624e-08	1.10683e-06	8.69309	0.24014
CNTN3	5067	-1.6874	2.63429e-08	1.10683e-06	8.69018	0.119542
IFI30	10437	0.92462	2.64299e-08	1.10683e-06	8.68704	0.26417
TRIM45	80263	-0.686529	2.69585e-08	1.12369e-06	8.66816	0.281916
GPR124	25960	-1.34313	2.70878e-08	1.12383e-06	8.6636	0.118576
NUSAP1	51203	1.12554	2.75414e-08	1.13291e-06	8.64778	0.358871
ZNF34	80778	-0.572691	2.75608e-08	1.13291e-06	8.64711	0.0787867
ARPC2	10109	0.534129	2.96611e-08	1.20839e-06	8.57714	0.22973
SCUBE2	57758	-1.26499	2.97157e-08	1.20839e-06	8.57538	0.176374
SYTL5	94122	-1.26138	2.98034e-08	1.20839e-06	8.57258	0.226018
UHRF1	29128	1.26964	3.14677e-08	1.2701e-06	8.52081	0.266701
RPRM	56475	-1.12067	3.21938e-08	1.29355e-06	8.49908	0.146709
COBL	23242	-1.07181	3.28197e-08	1.31279e-06	8.48073	0.421248
NOSTRIN	115677	-1.32495	3.34761e-08	1.33306e-06	8.46187	0.400699
RAI2	10742	-1.16279	3.62812e-08	1.43835e-06	8.38522	0.344981
GABRQ	55879	-0.606133	3.65051e-08	1.44082e-06	8.37936	0.151691
ARHGEF17	9828	-0.704357	3.77021e-08	1.48151e-06	8.34864	0.17411
TRPC6	7225	-0.760043	3.81643e-08	1.4931e-06	8.33703	0.226396
DUSP1	1843	-1.3373	3.88999e-08	1.51523e-06	8.31885	0.216026
GALT	2592	-0.532613	3.90968e-08	1.51627e-06	8.31404	0.137924
PLA2G7	7941	-1.10038	3.96537e-08	1.53122e-06	8.30057	0.0479535
SLC31A1	1317	0.980884	4.01083e-08	1.5421e-06	8.28972	0.139762
PLA2G4C	8605	-0.873391	4.0517e-08	1.55112e-06	8.28006	0.254348
METTL1	4234	-0.535608	4.16953e-08	1.58941e-06	8.25277	0.0650136
ABL2	27	0.526063	4.2412e-08	1.60985e-06	8.23654	0.213294
SFRP4	6424	-2.41839	4.40939e-08	1.6666e-06	8.19951	0.310885
TRPM6	140803	-0.780371	4.46967e-08	1.68226e-06	8.18658	0.158308
MMP9	4318	1.21195	4.52937e-08	1.69756e-06	8.17395	0.15405
C14orf79	122616	-0.575262	4.86296e-08	1.81496e-06	8.10629	0.294009
PPM1H	57460	-1.03602	4.99387e-08	1.85214e-06	8.08101	0.444027
OR1E1	8387	-0.764295	5.01721e-08	1.85214e-06	8.07657	0.0859459
ASCL1	429	-0.823887	5.04416e-08	1.85214e-06	8.07147	0.15374
PRLR	5618	-1.34018	5.04563e-08	1.85214e-06	8.07119	0.209242
GATA2	2624	-1.00375	5.138e-08	1.87832e-06	8.05392	0.301059
HCG27	253018	-0.601412	5.23166e-08	1.90475e-06	8.03673	0.0263315
CDH13	1012	-1.06395	5.49642e-08	1.99301e-06	7.98974	0.202767
GNLY	10578	-1.79213	5.55949e-08	2.00772e-06	7.97888	0.13264
ESPL1	9700	0.955558	5.95153e-08	2.14063e-06	7.91403	0.443027
PKD1L2	114780	-0.897323	6.10015e-08	2.18527e-06	7.89056	0.220674
ILDR1	286676	-0.890406	6.17094e-08	2.20179e-06	7.87958	0.309873
SFXN2	118980	-0.654655	6.36421e-08	2.2617e-06	7.85024	0.185184
PGR	5241	-2.28388	6.46844e-08	2.28962e-06	7.83478	0.542102
MOV10L1	54456	-0.655891	6.49837e-08	2.29112e-06	7.83039	0.192157
KIAA0101	9768	1.26221	6.59525e-08	2.31613e-06	7.81631	0.301388
TSPYL5	85453	-1.41833	6.74854e-08	2.36067e-06	7.79445	0.085412
RASD1	51655	-1.53644	6.81502e-08	2.37461e-06	7.78512	0.409862
EMILIN2	84034	-1.02841	6.86093e-08	2.3813e-06	7.77873	0.219207
SLC38A1	81539	1.28825	7.0627e-08	2.44183e-06	7.75116	0.38713
ARF3	377	0.576465	7.25743e-08	2.49947e-06	7.72528	0.129613
GCH1	2643	1.15307	7.41911e-08	2.54532e-06	7.70432	0.249679
GJA4	2701	-0.91379	7.56208e-08	2.58443e-06	7.68617	0.188433
CDK10	8558	-0.608343	7.91222e-08	2.69378e-06	7.64311	0.401163
ATAD2	29028	1.29848	7.99758e-08	2.71249e-06	7.63291	0.505011
NUMA1	4926	-0.638294	8.09822e-08	2.73054e-06	7.62101	0.251382
RAMP2	10266	-0.889561	8.11204e-08	2.73054e-06	7.61939	0.163313
ADAMTS13	11093	-0.596587	8.17296e-08	2.74071e-06	7.61228	0.295439
SV2C	22987	-0.695598	8.24658e-08	2.75262e-06	7.60375	0.152641
CD47	961	1.01471	8.2702e-08	2.75262e-06	7.60103	0.242466
BCAS3	54828	-0.589729	8.60371e-08	2.85298e-06	7.56343	0.131493
PAEP	5047	-2.18539	8.74777e-08	2.89e-06	7.54764	0.161979
ZNF527	84503	-0.539736	8.96895e-08	2.95214e-06	7.52389	0.177246
HSD11B2	3291	-1.19646	9.20605e-08	3.01904e-06	7.49908	0.282542
ACPP	55	-1.10539	9.26593e-08	3.02755e-06	7.49292	0.188422
ARSD	414	-0.802883	9.34393e-08	3.04189e-06	7.48495	0.502645
SAMD3	154075	-0.796163	9.51347e-08	3.08582e-06	7.46785	0.192298
NRG2	9542	-0.82489	9.60486e-08	3.10039e-06	7.45876	0.187828
NDN	4692	-1.23081	9.62789e-08	3.10039e-06	7.45648	0.174288
CBX7	23492	-0.885962	9.81165e-08	3.1482e-06	7.43851	0.244039
KIR3DL1	3811	-0.78448	9.91485e-08	3.16619e-06	7.42856	0.167514
SLC1A1	6505	-1.46886	9.93872e-08	3.16619e-06	7.42627	0.338956
ZNF14	7561	-0.63044	1.00238e-07	3.18192e-06	7.41817	0.105442
EMILIN3	90187	-0.974948	1.00694e-07	3.18508e-06	7.41385	0.149208
PTTG1	9232	1.21736	1.02948e-07	3.24485e-06	7.39281	0.363805
CDC20	991	1.41643	1.04742e-07	3.28979e-06	7.37638	0.396895
SLC23A1	9963	-0.948228	1.0571e-07	3.29721e-06	7.36764	0.280401
DUOX1	53905	-1.52421	1.05718e-07	3.29721e-06	7.36757	0.273939
ID4	3400	-1.20281	1.10979e-07	3.44924e-06	7.3214	0.302904
HSPB6	126393	-0.930029	1.18074e-07	3.65099e-06	7.2625	0.119999
KRTAP4-12	83755	-0.758078	1.18289e-07	3.65099e-06	7.26077	0.13813
CYHR1	50626	-0.524314	1.19412e-07	3.67296e-06	7.25179	0.11038
DET1	55070	-0.665888	1.20166e-07	3.68344e-06	7.24581	0.241393
SLC8A2	6543	-0.82998	1.20911e-07	3.69357e-06	7.23994	0.0708932
FLJ38379	285097	-1.08319	1.24089e-07	3.77773e-06	7.21528	0.131659
COBLL1	22837	1.28716	1.26103e-07	3.82597e-06	7.19998	0.258347
KLRD1	3824	-0.791628	1.28451e-07	3.88399e-06	7.18245	0.0604687
SEMA3B	7869	-0.879966	1.30039e-07	3.91875e-06	7.17077	0.130413
GYG2	8908	0.965865	1.36832e-07	4.10956e-06	7.12239	0.0464982
GARS	2617	0.762352	1.39099e-07	4.16363e-06	7.10678	0.255695
TTLL3		-0.733184	1.39735e-07	4.1687e-06	7.10244	0.333582
GAS2L3	283431	1.11618	1.42545e-07	4.23833e-06	7.08353	0.334664
PEX11A	8800	-0.592537	1.43508e-07	4.25278e-06	7.07713	0.168754
COL5A3	50509	-0.633924	1.47234e-07	4.34877e-06	7.05278	0.0749234
OXR1	55074	-0.708818	1.48391e-07	4.35957e-06	7.04534	0.293621
MAGEL2	54551	-0.856393	1.48577e-07	4.35957e-06	7.04415	0.11737
BCAS1	8537	-0.856629	1.51256e-07	4.41675e-06	7.02718	0.264716
PHKA2	5256	-0.531491	1.51516e-07	4.41675e-06	7.02554	0.15794
HDAC6	10013	-0.596056	1.53737e-07	4.4495e-06	7.01172	0.152133
PIGN	23556	-0.722729	1.53915e-07	4.4495e-06	7.01062	0.210783
SLC18A2	6571	-1.19888	1.54136e-07	4.4495e-06	7.00926	0.122966
ARHGAP20	57569	-0.820278	1.54928e-07	4.45792e-06	7.00439	0.175435
ENPP2	5168	-1.57038	1.56608e-07	4.49177e-06	6.99415	0.207028
PPP3R2	5535	-0.687835	1.65949e-07	4.74444e-06	6.93912	0.172904
CNDP2	55748	-0.687131	1.66703e-07	4.75078e-06	6.93481	0.3236
GABBR1	2550	-1.00029	1.69258e-07	4.80823e-06	6.92037	0.171888
ZBTB3	79842	-0.665203	1.81894e-07	5.15077e-06	6.85199	0.206821
APCDD1	147495	-1.90046	1.87295e-07	5.28693e-06	6.82421	0.377694
GSPT2	23708	-1.15608	1.88954e-07	5.31695e-06	6.81583	0.0469355
HCN1	348980	-0.641401	1.96143e-07	5.50189e-06	6.78038	0.15376
CROCC	9696	-0.515797	2.01114e-07	5.62154e-06	6.75662	0.26218
B4GALT5	9334	0.686578	2.01894e-07	5.62154e-06	6.75294	0.382596
PAK3	5063	-0.73955	2.023e-07	5.62154e-06	6.75104	0.0990803
DLL1	28514	-0.893712	2.03186e-07	5.62864e-06	6.74689	0.255096
TUBGCP6	85378	-0.574911	2.04889e-07	5.65822e-06	6.73896	0.286282
AKT3	10000	-0.860987	2.11456e-07	5.82005e-06	6.70901	0.163576
KIAA1644		-0.678042	2.12053e-07	5.82005e-06	6.70633	0.247662
PPOX	5498	-0.595112	2.17687e-07	5.93483e-06	6.68145	0.285732
XPC	7508	-0.542605	2.17933e-07	5.93483e-06	6.68037	0.178071
SLC38A5	92745	-0.90628	2.18231e-07	5.93483e-06	6.67907	0.0784297
SDK2	54549	-0.674797	2.19218e-07	5.94355e-06	6.67479	0.0381898
PAPSS1	9061	-0.93582	2.21585e-07	5.98951e-06	6.6646	0.342835
OR1C1	26188	-0.592427	2.2369e-07	6.02814e-06	6.65562	0.138881
EZH2	2146	0.95315	2.28457e-07	6.13805e-06	6.63561	0.351119
HS3ST3A1	9955	1.42464	2.32279e-07	6.222e-06	6.61986	0.0508429
NT5E	4907	-1.42623	2.34014e-07	6.24972e-06	6.6128	0.373685
PPP1R12C	54776	-0.526839	2.34749e-07	6.25062e-06	6.60982	0.146775
SLC16A6	9120	-0.828825	2.43635e-07	6.46793e-06	6.57456	0.119747
FANCD2	2177	1.00481	2.50703e-07	6.63582e-06	6.54742	0.271442
ABCC11	85320	-0.605536	2.56404e-07	6.76664e-06	6.52609	0.223041
SLC23A3	151295	-0.6177	2.58768e-07	6.80888e-06	6.51738	0.239623
RAP1GDS1	5910	0.753867	2.61305e-07	6.85541e-06	6.50812	0.158091
KIF5A	3798	-0.915461	2.63177e-07	6.88427e-06	6.50135	0.0285761
ZNF471	57573	-0.537745	2.71232e-07	7.07425e-06	6.47274	0.213314
ASPH	444	0.831895	2.7394e-07	7.12405e-06	6.46332	0.131129
MAP3K12	7786	-0.712693	2.76462e-07	7.16872e-06	6.45462	0.13959
TAS2R39	259285	-0.606049	2.82447e-07	7.30268e-06	6.4343	0.101738
CNR2	1269	-0.52004	2.84422e-07	7.3325e-06	6.42769	0.081347
KCNS2	3788	-0.70742	2.92435e-07	7.50747e-06	6.40134	0.169053
RNF39	80352	-0.795511	2.92892e-07	7.50747e-06	6.39985	0.362197
HELZ	9931	-0.597641	2.9398e-07	7.51376e-06	6.39634	0.153147
ZCCHC12	170261	-0.833441	2.99304e-07	7.61429e-06	6.37931	0.184636
SLC25A29	123096	-0.757407	2.9962e-07	7.61429e-06	6.37831	0.231863
CDC42EP4	23580	-0.785831	3.00711e-07	7.6203e-06	6.37486	0.0325335
ZNF536	9745	-0.786421	3.09195e-07	7.8131e-06	6.34847	0.00662847
OR52A1	23538	-0.592891	3.12052e-07	7.863e-06	6.33975	0.0955881
C14orf132	56967	-1.31362	3.1972e-07	8.03354e-06	6.31672	0.447699
PLCD1	5333	-0.598928	3.20843e-07	8.036e-06	6.3134	0.215261
NKG7	4818	-1.29366	3.21844e-07	8.036e-06	6.31044	0.026571
FGF13	2258	-1.31062	3.22521e-07	8.036e-06	6.30845	0.146453
KRTAP4-8	83898	-0.554796	3.24964e-07	8.07431e-06	6.30129	0.159679
NES	10763	-0.886476	3.2619e-07	8.08226e-06	6.29772	0.170975
SLC7A4	6545	-0.841916	3.37816e-07	8.34715e-06	6.26451	0.184497
FMO5	2330	-0.867958	3.38857e-07	8.34974e-06	6.26159	0.183503
WFDC1	58189	-1.09638	3.42344e-07	8.41242e-06	6.25188	0.351613
SIK2		-0.518161	3.43594e-07	8.41995e-06	6.24843	0.174433
BIVM	54841	-0.619477	3.46084e-07	8.45773e-06	6.24158	0.278179
APBB3	10307	-0.498736	3.54196e-07	8.63231e-06	6.21961	0.232334
CNKSR1	10256	-0.705162	3.56829e-07	8.67278e-06	6.21259	0.131598
MESDC2	23184	0.638462	3.61555e-07	8.76379e-06	6.20011	0.184477
FGA	2243	-0.831008	3.6465e-07	8.81484e-06	6.19203	0.116481
ZBTB20	26137	-0.991597	3.66546e-07	8.83674e-06	6.18711	0.266239
ZNF626	199777	-1.02423	3.73058e-07	8.96949e-06	6.17041	0.130223
GNPDA1	10007	0.579071	3.76272e-07	9.02244e-06	6.16228	0.189966
RASL12	51285	-1.05436	3.87007e-07	9.25496e-06	6.13561	0.235935
AKAP3	10566	-0.585948	3.92004e-07	9.34939e-06	6.12345	0.0660758
FOXC1	2296	1.07142	3.99188e-07	9.49535e-06	6.10624	0.164702
TRO	7216	-1.14237	4.03435e-07	9.57084e-06	6.0962	0.0382216
CKS2	1164	1.04569	4.12183e-07	9.75244e-06	6.07587	0.340867
ZCCHC11	23318	-0.594168	4.17608e-07	9.85465e-06	6.06347	0.0566011
HES1	3280	1.14458	4.2286e-07	9.95227e-06	6.05163	0.131664
CNN1	1264	-1.29581	4.28081e-07	1.00486e-05	6.04	0.163869
OMD	4958	-0.699834	4.34385e-07	1.01699e-05	6.02614	0.179314
ABTB1	80325	-0.603768	4.37815e-07	1.02233e-05	6.01869	0.166702
CYP26A1	1592	-1.4513	4.4761e-07	1.04184e-05	5.99772	0.0901393
ASB14	142686	-0.660933	4.48719e-07	1.04184e-05	5.99537	0.263341
NQO1	1728	1.28007	4.49672e-07	1.04184e-05	5.99336	0.0251857
H19	283120	-1.96963	4.63955e-07	1.07214e-05	5.96373	0.121855
GHR	2690	-0.972163	4.66949e-07	1.07627e-05	5.95763	0.0055393
OSBPL5	114879	-0.697714	4.68363e-07	1.07634e-05	5.95477	0.229577
NEDD4L	23327	0.732469	4.70348e-07	1.07634e-05	5.95076	0.020187
LAMC3	10319	-1.00318	4.70598e-07	1.07634e-05	5.95026	0.270529
BHMT	635	-0.904459	4.72674e-07	1.07833e-05	5.94609	0.0577387
ENAM	10117	-0.584971	4.74075e-07	1.07876e-05	5.94328	0.129861
MAMDC2	256691	-1.18722	4.82115e-07	1.09426e-05	5.92735	0.251716
ITGA2B	3674	-0.569089	4.8348e-07	1.09458e-05	5.92467	0.0954278
DAAM2	23500	-0.837039	4.92003e-07	1.10837e-05	5.90811	0.24729
PRC1	9055	1.21275	4.92057e-07	1.10837e-05	5.90801	0.406518
CDH10	1008	-0.541495	4.97187e-07	1.11711e-05	5.89818	0.167541
KIF11	3832	1.24672	5.06758e-07	1.13465e-05	5.88011	0.365605
CNGA1	1259	-0.634921	5.07539e-07	1.13465e-05	5.87865	0.164164
MS4A8B	83661	-1.38652	5.0931e-07	1.13576e-05	5.87535	0.421225
CDCA2	157313	1.11335	5.14168e-07	1.14373e-05	5.86636	0.360781
LETM2	137994	-0.522393	5.1713e-07	1.14746e-05	5.86092	0.195574
CRIP1	1396	-1.40687	5.25029e-07	1.1621e-05	5.84656	0.134729
SNCAIP	9627	-1.1285	5.2936e-07	1.167e-05	5.83877	0.247542
ARHGAP22	58504	0.625568	5.29858e-07	1.167e-05	5.83788	0.179446
SYVN1	84447	-0.555754	5.31846e-07	1.16849e-05	5.83434	0.244685
PPIL6	285755	-0.619836	5.33172e-07	1.16853e-05	5.83198	0.135522
CITED4	163732	-0.841302	5.34905e-07	1.16945e-05	5.8289	0.27152
HCG22	285834	-0.625938	5.41372e-07	1.17885e-05	5.81752	0.139739
PRSS12	8492	-1.01987	5.41848e-07	1.17885e-05	5.81669	0.141645
CENPA	1058	1.33287	5.62606e-07	1.22103e-05	5.78108	0.441081
LYAR	55646	0.72655	5.65173e-07	1.22363e-05	5.77676	0.337502
PCOLCE	5118	-1.18849	5.67481e-07	1.22565e-05	5.7729	0.131508
UCKL1	54963	-0.589715	5.69237e-07	1.22647e-05	5.76998	0.0634858
PSG4		-0.64731	5.77583e-07	1.24091e-05	5.75619	0.141509
COL15A1	1306	-1.65645	5.78718e-07	1.24091e-05	5.75433	0.211125
MS4A5	64232	-0.575222	5.83223e-07	1.24757e-05	5.74699	0.131325
CTSW	1521	-0.89656	5.85218e-07	1.24884e-05	5.74375	0.0003873
SLC17A1	6568	-0.533558	5.89015e-07	1.25394e-05	5.73763	0.0623107
NEBL	10529	-1.24206	6.02629e-07	1.27987e-05	5.71599	0.0246382
LPHN3	23284	-1.03418	6.09585e-07	1.29157e-05	5.70512	0.0956518
C14orf101	54916	-0.601463	6.15912e-07	1.30188e-05	5.69534	0.384402
TTC17	55761	-0.499785	6.21344e-07	1.31026e-05	5.68703	0.221894
SCARA3	51435	-0.701065	6.37686e-07	1.34155e-05	5.66244	0.147533
ZWINT	11130	1.01542	6.42448e-07	1.34838e-05	5.6554	0.368361
CKMT2	1160	-1.14329	6.44818e-07	1.35018e-05	5.65191	0.194669
GABRE	2564	-1.20525	6.53074e-07	1.36427e-05	5.63987	0.0018505
PRB4	5545	-0.535679	6.59259e-07	1.37397e-05	5.63094	0.16984
YTHDF2	51441	0.550864	6.61496e-07	1.37542e-05	5.62773	0.14998
FGF10	2255	-0.922975	6.75991e-07	1.40229e-05	5.60721	0.160346
NOVA1	4857	-0.798614	6.82902e-07	1.41334e-05	5.59758	0.169353
PLOD2	5352	0.872139	6.93161e-07	1.43125e-05	5.58347	0.193791
RAD52	5893	-0.610935	6.95854e-07	1.43349e-05	5.57979	0.147341
SLC7A5	8140	1.33209	7.13185e-07	1.46581e-05	5.55651	0.136226
ABCA8	10351	-1.32331	7.24501e-07	1.48564e-05	5.5416	0.243251
SPARCL1	8404	-1.80742	7.27487e-07	1.48745e-05	5.53771	0.19418
MCAM	4162	0.602617	7.28716e-07	1.48745e-05	5.53611	0.156755
COL7A1	1294	-0.94485	7.31611e-07	1.48995e-05	5.53236	0.0611468
RABGGTB	5876	0.516971	7.37273e-07	1.4971e-05	5.52506	0.0870208
CRISP1	167	-0.553151	7.38502e-07	1.4971e-05	5.52349	0.136
C6orf170	221322	-0.636232	7.40161e-07	1.4971e-05	5.52136	0.213016
LHFPL3	375612	-1.01014	7.48335e-07	1.51021e-05	5.51097	0.132685
NRXN2	9379	-0.660151	7.58364e-07	1.52663e-05	5.49837	0.146832
PIP5KL1	138429	-0.688883	7.5989e-07	1.52663e-05	5.49646	0.0370814
SOX13	9580	-0.506113	7.6336e-07	1.52975e-05	5.49215	0.270876
OTP	23440	-0.501578	7.64877e-07	1.52975e-05	5.49027	0.096187
C20orf132	140699	-0.64291	7.86751e-07	1.56998e-05	5.46359	0.195621
PBOV1	59351	-0.658996	8.03489e-07	1.5998e-05	5.44366	0.139978
RECQL5	9400	-0.508713	8.1103e-07	1.61122e-05	5.43482	0.105212
TTC13	79573	0.729115	8.22132e-07	1.62965e-05	5.42196	0.0367605
ECT2	1894	1.15852	8.2444e-07	1.6306e-05	5.4193	0.345684
KL	9365	-0.55113	8.31262e-07	1.64046e-05	5.41151	0.158652
IMPA1	3612	0.619859	8.45525e-07	1.66283e-05	5.39541	0.161749
WBSCR17	64409	-0.836765	8.46684e-07	1.66283e-05	5.39411	0.0785748
ITGA11	22801	0.690208	8.48194e-07	1.66283e-05	5.39243	0.103647
TTK	7272	1.19448	8.62924e-07	1.688e-05	5.37613	0.415185
DFNB31	25861	-0.63127	8.66096e-07	1.6905e-05	5.37266	0.288213
DAB1	1600	-0.526484	8.9081e-07	1.73494e-05	5.34604	0.0820033
USP51	158880	-0.605261	9.07646e-07	1.76388e-05	5.32833	0.0248092
POLI	11201	-0.729815	9.17489e-07	1.77913e-05	5.31813	0.363195
CDYL2	124359	-0.632813	9.3958e-07	1.81802e-05	5.29562	0.145881
SSPN	8082	-1.16909	9.68265e-07	1.86946e-05	5.26717	0.113269
BZRAP1	9256	-0.738159	1.00291e-06	1.93218e-05	5.23392	0.321726
KIAA1407	57577	-0.690206	1.02186e-06	1.96443e-05	5.21622	0.381908
LCN12	286256	-0.623154	1.02703e-06	1.97013e-05	5.21144	0.123758
TRPC1	7220	-1.00854	1.06996e-06	2.04807e-05	5.17272	0.0861888
OGG1	4968	-0.510816	1.07572e-06	2.05469e-05	5.16764	0.0935098
GOSR2	9570	-0.478372	1.08382e-06	2.06574e-05	5.16055	0.0757594
ODF4	146852	-0.50944	1.14262e-06	2.17316e-05	5.1106	0.18948
KIF23	9493	1.23823	1.15096e-06	2.18438e-05	5.10372	0.410998
SNRPG	6637	0.634912	1.16789e-06	2.2118e-05	5.08991	0.200696
ZNF547		-0.703441	1.17467e-06	2.21993e-05	5.08444	0.235378
NOXA1	10811	-0.59152	1.18158e-06	2.22827e-05	5.07889	0.304815
MGA	23269	-0.614804	1.19209e-06	2.24334e-05	5.07053	0.10619
BUB1B	701	1.11896	1.20837e-06	2.2692e-05	5.0577	0.344317
AMMECR1	9949	0.752913	1.21325e-06	2.27358e-05	5.05389	0.254407
PARP10	84875	-0.692835	1.22276e-06	2.28658e-05	5.04651	0.167242
ADAM22	53616	-0.770141	1.24135e-06	2.3165e-05	5.03224	0.138986
PNCK	139728	-0.495428	1.25024e-06	2.32719e-05	5.0255	0.0679127
AURKB	9212	1.21279	1.2523e-06	2.32719e-05	5.02394	0.090621
SLC25A27	9481	-0.970668	1.26701e-06	2.34964e-05	5.0129	0.235124
NLGN4Y	22829	-0.503008	1.29114e-06	2.38942e-05	4.99507	0.201709
KCNB1	3745	-0.709528	1.30384e-06	2.40792e-05	4.98582	0.215891
ZCWPW1	55063	-0.49957	1.31908e-06	2.43103e-05	4.97484	0.183165
CENPF	1063	1.11441	1.33735e-06	2.45962e-05	4.96184	0.363272
PTPRS	5802	-0.796949	1.34057e-06	2.46046e-05	4.95957	0.0783083
OR10A5	144124	-0.634957	1.3583e-06	2.48789e-05	4.94715	0.159721
MUC15	143662	-1.12314	1.37131e-06	2.50658e-05	4.93814	0.00707952
GJB4	127534	-0.607899	1.41567e-06	2.58237e-05	4.90806	0.223263
HDAC11	79885	-0.508777	1.42009e-06	2.58374e-05	4.90511	0.0461174
CETP	1071	-0.518418	1.42343e-06	2.58374e-05	4.9029	0.184996
ATP1A2	477	-1.18384	1.42511e-06	2.58374e-05	4.90178	0.107293
OR5P2	120065	-0.528072	1.44271e-06	2.61033e-05	4.89019	0.169094
NIPSNAP3B	55335	-0.507642	1.47077e-06	2.65573e-05	4.87198	0.211236
GCC2	9648	-0.571057	1.48405e-06	2.6743e-05	4.86349	0.304434
MYL3	4634	-0.558135	1.50243e-06	2.70127e-05	4.85186	0.147077
SPAG9	9043	-0.561003	1.50508e-06	2.70127e-05	4.8502	0.170574
DHCR7	1717	0.897759	1.54614e-06	2.7694e-05	4.82477	0.240312
ZBTB16	7704	-0.927292	1.5548e-06	2.77932e-05	4.81949	0.213113
MPP6	51678	0.861526	1.59241e-06	2.84087e-05	4.79691	0.251682
TIMM23	10431	0.53169	1.60981e-06	2.86617e-05	4.78665	0.201443
ASPM	259266	1.34349	1.62274e-06	2.88343e-05	4.77909	0.368875
TRIP13	9319	0.95275	1.63435e-06	2.89714e-05	4.77236	0.348527
RNASET2	8635	-0.83119	1.63973e-06	2.89714e-05	4.76926	0.263318
TGM2	7052	-1.15876	1.64272e-06	2.89714e-05	4.76754	0.141785
ECM2	1842	-1.23805	1.64345e-06	2.89714e-05	4.76712	0.235643
GPSM1	26086	-0.629814	1.65502e-06	2.91179e-05	4.76049	0.0161893
TRIM4	89122	-0.649308	1.66568e-06	2.92477e-05	4.75443	0.072313
ABCC13	150000	-0.555904	1.68545e-06	2.9534e-05	4.74328	0.115565
FLJ43663	378805	-0.859991	1.68861e-06	2.9534e-05	4.74151	0.130687
KCMF1	56888	0.557085	1.69942e-06	2.96651e-05	4.73548	0.26406
CCNJ	54619	0.520226	1.71241e-06	2.98333e-05	4.7283	0.102388
CCDC7	221016	-0.466523	1.72919e-06	3.0067e-05	4.71909	0.228382
CRMP1	1400	-0.783623	1.74324e-06	3.02494e-05	4.71144	0.185253
TAS2R38	5726	-0.753115	1.75008e-06	3.02494e-05	4.70775	0.120157
CHRM2	1129	-0.627395	1.75122e-06	3.02494e-05	4.70713	0.227616
TRHR	7201	-0.507836	1.75324e-06	3.02494e-05	4.70604	0.0890577
KCNC3	3748	-0.484023	1.75912e-06	3.02921e-05	4.70288	0.170296
TRIM52	84851	-0.539238	1.82841e-06	3.14247e-05	4.6664	0.257329
DHFR	1719	0.762509	1.83519e-06	3.14805e-05	4.66291	0.186172
ARRDC4	91947	-0.770263	1.83951e-06	3.1494e-05	4.66069	0.386704
ANAPC4	29945	-0.936429	1.85318e-06	3.16257e-05	4.65369	0.461345
ELN	2006	-0.760676	1.85429e-06	3.16257e-05	4.65313	0.0820472
SLC25A25	114789	-0.490335	1.85973e-06	3.1658e-05	4.65036	0.194671
OR8D2	283160	-0.537556	1.86553e-06	3.16963e-05	4.64742	0.139883
TSHR	7253	-0.689481	1.89118e-06	3.2071e-05	4.63453	0.0546211
KIF20A	10112	1.12491	1.90297e-06	3.22097e-05	4.62866	0.379578
STK25	10494	-0.487988	1.94097e-06	3.27328e-05	4.60999	0.0832217
BIRC5	332	1.1978	1.94122e-06	3.27328e-05	4.60988	0.39404
KLHDC1	122773	-0.762373	1.96186e-06	3.30185e-05	4.59989	0.220898
ASPA	443	-0.647408	2.04925e-06	3.44244e-05	4.55875	0.111854
FERD3L	222894	-0.643959	2.09544e-06	3.51341e-05	4.53771	0.154399
CCND2	894	-1.55557	2.11623e-06	3.54161e-05	4.5284	0.115832
HSPA12B	116835	-0.767551	2.14268e-06	3.57916e-05	4.51667	0.146654
PNPT1	87178	0.553621	2.15592e-06	3.59455e-05	4.51086	0.311355
ZNF253	56242	-0.830242	2.18584e-06	3.63446e-05	4.49785	0.153731
LIFR	3977	-0.787043	2.18801e-06	3.63446e-05	4.49691	0.0606173
MTIF2	4528	0.546387	2.1929e-06	3.63581e-05	4.49481	0.313003
SLC15A2	6565	-1.08074	2.2278e-06	3.68682e-05	4.47991	0.29965
FLJ13197	79667	-1.16422	2.23918e-06	3.69879e-05	4.4751	0.384985
MEIS3	56917	-0.46174	2.25997e-06	3.72624e-05	4.46638	0.175889
CYP46A1	10858	-0.675386	2.2674e-06	3.73158e-05	4.46328	0.0421614
HMMR	3161	1.09645	2.28404e-06	3.75205e-05	4.45638	0.373974
KRT12	3859	-0.498797	2.29476e-06	3.76273e-05	4.45197	0.180727
AP1S3	130340	0.652017	2.3378e-06	3.82628e-05	4.43443	0.0123266
KPNA2	3838	0.657139	2.35467e-06	3.84683e-05	4.42765	0.290919
KLK11	11012	-1.42183	2.36535e-06	3.8572e-05	4.42338	0.375746
PURG	29942	-0.718442	2.37093e-06	3.85925e-05	4.42115	0.153667
MKKS	8195	0.633702	2.37888e-06	3.86037e-05	4.418	0.0654449
OR1A1	8383	-0.540317	2.38027e-06	3.86037e-05	4.41744	0.048105
MKLN1	4289	-0.462033	2.39756e-06	3.88134e-05	4.41062	0.0180564
CLDN17	26285	-0.5581	2.42343e-06	3.91612e-05	4.40049	0.134529
OLFML3	56944	-1.36258	2.4412e-06	3.93771e-05	4.3936	0.221846
GUCY1A2	2977	-1.09387	2.4602e-06	3.96119e-05	4.38628	0.250857
IDI2	91734	-0.537541	2.47354e-06	3.97404e-05	4.38118	0.160003
TGFBR3	7049	-0.963947	2.47709e-06	3.97404e-05	4.37983	0.0943305
LOC283174	283174	-0.518567	2.4893e-06	3.98645e-05	4.37519	0.10504
IGF2R	3482	0.688808	2.49723e-06	3.99199e-05	4.37219	0.111472
HSD17B8	7923	-0.568806	2.5021e-06	3.99262e-05	4.37035	0.0704564
TBX5	6910	-0.561058	2.54505e-06	4.05389e-05	4.3543	0.121706
PZP	5858	-0.842264	2.55048e-06	4.05531e-05	4.35229	0.373279
DCP1B	196513	-0.521966	2.56612e-06	4.07291e-05	4.34652	0.223803
LYPLAL1	127018	-1.00936	2.62535e-06	4.15952e-05	4.325	0.180945
WFDC11	259239	-0.512663	2.70629e-06	4.28016e-05	4.29636	0.0622453
KCND3	3752	-0.809076	2.72568e-06	4.30114e-05	4.28963	0.222463
GDF11	10220	-0.609292	2.7292e-06	4.30114e-05	4.28841	0.180022
TXNRD1	7296	1.03621	2.74733e-06	4.32208e-05	4.28217	0.174717
FBXL16	146330	-0.955295	2.8063e-06	4.40149e-05	4.26214	0.0712413
LMO2	4005	-1.0121	2.80768e-06	4.40149e-05	4.26168	0.307548
WNT6	7475	-0.76277	2.8314e-06	4.43089e-05	4.25374	0.167252
JUND	3727	-0.594961	2.84359e-06	4.44218e-05	4.24969	0.00585056
SFRP1	6422	-1.54047	2.91615e-06	4.54756e-05	4.22593	0.14251
IRAK1	3654	0.578958	2.92894e-06	4.55954e-05	4.22181	0.275392
MBD3L1	85509	-0.581109	2.96905e-06	4.61392e-05	4.20898	0.213766
SCGB2A1	4246	-2.08537	3.01295e-06	4.674e-05	4.19515	0.549554
STK32B	55351	-0.684054	3.0284e-06	4.68981e-05	4.19032	0.173125
ENO2	2026	0.885955	3.05416e-06	4.7215e-05	4.18234	0.135876
KIAA1324	57535	-1.82109	3.10133e-06	4.78614e-05	4.16789	0.51339
CETN1	1068	-0.651896	3.11235e-06	4.79484e-05	4.16455	0.0617051
SLC39A5	283375	-0.585468	3.13635e-06	4.8233e-05	4.15731	0.13378
RUNX1	861	0.859869	3.14163e-06	4.8233e-05	4.15572	0.0447059
PRDM1	639	-0.741484	3.19844e-06	4.90208e-05	4.13882	0.161018
DCC	1630	-0.572619	3.20938e-06	4.9104e-05	4.13561	0.0930065
COL23A1	91522	-0.80079	3.22453e-06	4.92432e-05	4.13117	0.15606
GGH	8836	1.22831	3.22951e-06	4.92432e-05	4.12971	0.270291
APOD	347	-1.39938	3.2449e-06	4.93934e-05	4.12523	0.228001
CBLN1	869	-0.666579	3.25645e-06	4.94848e-05	4.12188	0.186078
GIF	2694	-0.476745	3.26522e-06	4.95336e-05	4.11935	0.161503
WFS1	7466	-0.764606	3.30224e-06	5.00101e-05	4.10872	0.417773
LSAMP	4045	-0.716176	3.31474e-06	5.01143e-05	4.10516	0.100508
SIN3B	23309	-0.535204	3.3928e-06	5.12032e-05	4.08322	0.149739
EPPK1	83481	1.32435	3.39824e-06	5.12032e-05	4.08171	0.260701
ZMYND12	84217	-0.707807	3.42037e-06	5.14497e-05	4.0756	0.319645
NEO1	4756	-0.720816	3.42724e-06	5.14663e-05	4.07371	0.122207
CCNB2	9133	1.13912	3.43409e-06	5.14825e-05	4.07182	0.305188
SLC24A2	25769	-0.575075	3.4445e-06	5.15519e-05	4.06897	0.166833
DNAJB6	10049	0.681372	3.46838e-06	5.18223e-05	4.06246	0.0228839
PTGDS	5730	-1.32579	3.47946e-06	5.19009e-05	4.05946	0.228283
OR1D2	4991	-0.583324	3.51159e-06	5.22928e-05	4.05079	0.0679394
QPCT	25797	-1.17021	3.53274e-06	5.252e-05	4.04514	0.201214
C14orf93	60686	-0.489121	3.54813e-06	5.25847e-05	4.04104	0.325167
GPSM2	29899	0.727217	3.54888e-06	5.25847e-05	4.04084	0.276136
CACNA1C	775	-0.760024	3.56502e-06	5.27364e-05	4.03656	0.217366
NAT2	10	-0.544866	3.58926e-06	5.2968e-05	4.03018	0.13374
TMEM31	203562	-0.51395	3.59256e-06	5.2968e-05	4.02931	0.166518
HOXD9	3235	-0.783534	3.64797e-06	5.36962e-05	4.01489	0.190413
ZIC3	7547	-0.456359	3.66258e-06	5.38225e-05	4.01113	0.132489
F3	2152	-1.03716	3.69555e-06	5.42176e-05	4.00268	0.326395
CLDN19	149461	-0.481487	3.72794e-06	5.46029e-05	3.99446	0.0275204
ZNF627	199692	-0.63938	3.73732e-06	5.46506e-05	3.99209	0.119743
ZNF582	147948	-0.538616	3.7587e-06	5.48733e-05	3.98672	0.211541
CHODL	140578	-0.917707	3.78484e-06	5.50769e-05	3.98019	0.0251699
KCNJ1	3758	-0.57708	3.785e-06	5.50769e-05	3.98015	0.213878
VN1R2	317701	-0.461145	3.79753e-06	5.51693e-05	3.97704	0.130283
CACNG6	59285	-0.960121	3.85949e-06	5.58813e-05	3.96179	0.0343446
TAS2R1	50834	-0.595148	3.86118e-06	5.58813e-05	3.96138	0.0962581
SLC5A4	6527	-0.488029	3.87502e-06	5.58813e-05	3.95801	0.158729
KCNC4	3749	-0.537741	3.88034e-06	5.58813e-05	3.95672	0.189882
CDCA3	83461	0.864226	3.88115e-06	5.58813e-05	3.95652	0.402232
PLA2G2D	26279	-0.598373	3.88413e-06	5.58813e-05	3.9558	0.107462
NR1H3	10062	-0.699688	3.93625e-06	5.654e-05	3.94324	0.0862991
NPHP3	27031	-0.662789	4.11301e-06	5.8984e-05	3.90187	0.151086
PITPNM3	83394	-0.598703	4.21572e-06	6.036e-05	3.87864	0.145071
ZNRF1	84937	0.571261	4.24048e-06	6.06171e-05	3.87312	0.0657378
FKBP6	8468	-0.585063	4.27019e-06	6.09442e-05	3.86655	0.192004
HEYL	26508	-0.939626	4.29984e-06	6.12204e-05	3.86003	0.218154
MTX2	10651	0.509531	4.30327e-06	6.12204e-05	3.85928	0.133495
XPOT	11260	0.586585	4.39882e-06	6.24801e-05	3.8386	0.259411
GNB5	10681	-0.639912	4.41252e-06	6.25749e-05	3.83567	0.448376
WT1	7490	-1.43311	4.42681e-06	6.2678e-05	3.83263	0.0123728
AK7	122481	-0.751006	4.43803e-06	6.27373e-05	3.83025	0.271149
PYGM	5837	-0.636074	4.47346e-06	6.3138e-05	3.82276	0.180182
LOC286149	286149	-0.563406	4.54396e-06	6.40318e-05	3.80804	0.143817
GFRA2	2675	-0.516732	4.5661e-06	6.41802e-05	3.80346	0.0909948
AP3B2	8120	-0.48613	4.56888e-06	6.41802e-05	3.80289	0.0571618
MC5R	4161	-0.665706	4.585e-06	6.43054e-05	3.79957	0.163182
EPOR	2057	-0.682121	4.59531e-06	6.43488e-05	3.79746	0.109994
MYOCD	93649	-0.876069	4.69094e-06	6.55849e-05	3.77807	0.114507
GIPC2	54810	-0.567763	4.71098e-06	6.5762e-05	3.77405	0.0804195
WFDC6	140870	-0.506445	4.71856e-06	6.57649e-05	3.77254	0.261935
BUB1	699	1.20523	4.75652e-06	6.61906e-05	3.765	0.403488
COL8A1	1295	1.23874	4.79092e-06	6.65655e-05	3.75821	0.294175
KCNG1	3755	-0.709596	4.82938e-06	6.69715e-05	3.75069	0.0304664
SLC1A2	6506	-0.71747	4.83516e-06	6.69715e-05	3.74956	0.40903
SLC7A2	6542	-1.17282	4.85378e-06	6.71251e-05	3.74594	0.0146918
PIK3C2G	5288	-0.634519	4.90704e-06	6.77567e-05	3.73567	0.196352
RYR3	6263	-0.646369	4.91958e-06	6.78247e-05	3.73327	0.109956
HEMK1	51409	-0.451189	4.96796e-06	6.83861e-05	3.72406	0.143004
FOSB	2354	-1.34625	4.98141e-06	6.84655e-05	3.72151	0.110633
TACR2	6865	-0.523154	4.99637e-06	6.84874e-05	3.71869	0.0869281
MSI2	124540	0.598745	4.99835e-06	6.84874e-05	3.71832	0.0182639
GLP1R	2740	-0.450941	5.12263e-06	7.00082e-05	3.6952	0.0781912
ATP1B2	482	-0.746655	5.12504e-06	7.00082e-05	3.69476	0.22569
CREB3L1	90993	-0.992715	5.16339e-06	7.04242e-05	3.68774	0.371033
DNAH8	1769	-0.466308	5.18872e-06	7.06616e-05	3.68314	0.147799
ATP6V1C1	528	0.600369	5.19781e-06	7.06775e-05	3.68149	0.216914
ERG	2078	-0.772656	5.23694e-06	7.11013e-05	3.67443	0.21815
ID3	3399	-1.0655	5.25183e-06	7.1195e-05	3.67176	0.307929
ADAMTS9	56999	-1.01738	5.31947e-06	7.20026e-05	3.65972	0.150344
CCNB1	891	1.30759	5.32757e-06	7.20029e-05	3.65829	0.318361
LPPR4	9890	-1.03072	5.41182e-06	7.30309e-05	3.64352	0.273649
FGFR2	2263	-0.966055	5.44271e-06	7.32875e-05	3.63817	0.220086
ZNF563	147837	-0.468735	5.44726e-06	7.32875e-05	3.63738	0.215126
PRDM14	63978	-0.490999	5.45689e-06	7.33002e-05	3.63572	0.0717116
DCN	1634	-1.62566	5.46464e-06	7.33002e-05	3.63438	0.279467
TTTY11	83866	-0.577156	5.53655e-06	7.41532e-05	3.62208	0.0928369
IL1RAP	3556	0.585123	5.56563e-06	7.43293e-05	3.61715	0.274314
SPG7	6687	-0.449626	5.56636e-06	7.43293e-05	3.61703	0.316115
EFHD2	79180	0.567085	5.57955e-06	7.43941e-05	3.6148	0.236268
EGR3	1960	-1.06339	5.60163e-06	7.45383e-05	3.61109	0.195778
CCR9	10803	-0.436528	5.60708e-06	7.45383e-05	3.61017	0.125729
SLC30A2	7780	-1.09738	5.63875e-06	7.48477e-05	3.60487	0.112453
PIK3CB	5291	0.507055	5.66232e-06	7.50489e-05	3.60095	0.137632
EPHA5	2044	-0.611011	5.69974e-06	7.54327e-05	3.59475	0.0880445
USP29	57663	-0.508421	5.80044e-06	7.66518e-05	3.57828	0.0493916
SNAI2	6591	-1.2162	5.85099e-06	7.71223e-05	3.57012	0.189274
FIGN	55137	0.956342	5.85334e-06	7.71223e-05	3.56974	0.246397
BVES	11149	-0.733378	5.8986e-06	7.7604e-05	3.56249	0.00412859
C10orf116	10974	-1.03834	5.95438e-06	7.82225e-05	3.55364	0.250278
PDE7A	5150	0.577729	6.01282e-06	7.8874e-05	3.54445	0.17587
STMN4	81551	-0.577132	6.02759e-06	7.89517e-05	3.54215	0.0962337
STX18	53407	-0.975645	6.19741e-06	8.10571e-05	3.51601	0.451175
FUBP1	8880	-0.533823	6.30198e-06	8.2304e-05	3.50028	0.048027
CLIC2	1193	-0.657178	6.38095e-06	8.3194e-05	3.48857	0.187987
DBI	1622	0.592951	6.38878e-06	8.3194e-05	3.48741	0.139376
CNGB3	54714	-0.485775	6.41145e-06	8.33675e-05	3.48408	0.177292
TRPC4	7223	-0.591031	6.43105e-06	8.35007e-05	3.48121	0.178422
RPL10L	140801	-0.521205	6.44263e-06	8.35294e-05	3.47952	0.231963
IFNA21	3452	-0.475355	6.49358e-06	8.40679e-05	3.47211	0.116177
NUDT12	83594	-0.648105	6.56971e-06	8.48796e-05	3.46115	0.254049
CUBN	8029	-0.534638	6.57531e-06	8.48796e-05	3.46035	0.271732
PKD1	5310	-0.551819	6.71932e-06	8.65897e-05	3.43998	0.100911
MLF1IP	79682	0.919626	6.72721e-06	8.65897e-05	3.43888	0.245819
PSMA4	5685	0.481591	6.77973e-06	8.714e-05	3.43157	0.127609
CACNG2	10369	-0.435292	6.88557e-06	8.83731e-05	3.417	0.101386
ARNT	405	-0.595571	6.90452e-06	8.8489e-05	3.41442	0.0152367
ZNF133	7692	-0.514259	6.92226e-06	8.8589e-05	3.41201	0.327062
CDC25A	993	0.616049	6.95731e-06	8.89101e-05	3.40726	0.368664
ITIH4	3700	-0.571044	6.98502e-06	8.91365e-05	3.40352	0.214311
PHOX2B	8929	-0.523895	7.08124e-06	9.02352e-05	3.39066	0.126637
CKAP2	26586	0.894161	7.0965e-06	9.03007e-05	3.38864	0.38728
HMP19	51617	-0.522234	7.11992e-06	9.04697e-05	3.38554	0.122266
GRIK5	2901	-0.450112	7.37475e-06	9.35491e-05	3.35249	0.0713138
FBXO31	79791	-0.480945	7.38325e-06	9.35491e-05	3.3514	0.256473
SOD3	6649	-0.608242	7.41579e-06	9.38281e-05	3.34727	0.263095
DMWD	1762	-0.50214	7.46592e-06	9.43286e-05	3.34094	0.0842912
ITGA10	8515	-0.576084	7.56868e-06	9.54917e-05	3.32809	0.239378
CLDN10	9071	-1.59459	7.60556e-06	9.58215e-05	3.32352	0.286577
EPC2	26122	-0.431876	7.6544e-06	9.62806e-05	3.31751	0.203452
C9orf114	51490	-0.435359	7.66359e-06	9.62806e-05	3.31638	0.0837358
ZNF187	7741	-0.485425	7.79028e-06	9.77346e-05	3.30097	0.0585352
OR2F1	26211	-0.473601	7.83059e-06	9.81024e-05	3.29612	0.129659
RGL2	5863	-0.495403	7.89714e-06	9.87973e-05	3.28817	0.273653
DEFA4	1669	-0.513899	7.93592e-06	9.91435e-05	3.28357	0.14713
EHD2	30846	-0.84398	8.01244e-06	9.99402e-05	3.27455	0.0974938
GAS6	2621	-0.850039	8.02211e-06	9.99402e-05	3.27342	0.0494738
IL15	3600	-1.05088	8.07062e-06	0.000100404	3.26775	0.0383857
SMS	6611	0.714015	8.12406e-06	0.000100928	3.26155	0.155265
APAF1	317	0.575951	8.14852e-06	0.000101091	3.25873	0.207817
IL21	59067	-0.545437	8.19361e-06	0.00010151	3.25354	0.126969
ZNF354C	30832	-0.512808	8.21451e-06	0.000101627	3.25115	0.111161
C19orf25	148223	-0.438786	8.34165e-06	0.000103058	3.23672	0.246167
DNAJC12	56521	-0.968879	8.37222e-06	0.000103292	3.23328	0.283065
GADD45G	10912	-0.659697	8.57923e-06	0.0001057	3.21034	0.342737
ASMTL	8623	-0.512969	8.59195e-06	0.000105711	3.20895	0.0937373
MBTPS1	8720	-0.635829	8.60546e-06	0.000105731	3.20747	0.244639
XKRX	402415	-0.453319	8.67866e-06	0.000106484	3.19951	0.238089
RHOBTB1	9886	-0.681526	8.69177e-06	0.000106498	3.1981	0.320445
NR2F1	7025	-0.852201	8.74058e-06	0.000106949	3.19284	0.200642
NAV1	89796	0.528122	8.86871e-06	0.000108368	3.17917	0.0166243
KRTAP9-4	85280	-0.600514	8.93811e-06	0.000109067	3.17185	0.182535
CYP2C9	1559	-0.823146	9.03215e-06	0.000110061	3.16202	0.0798788
CMYA5	202333	-0.740784	9.04426e-06	0.000110061	3.16076	0.184181
UBE2C	11065	1.01097	9.13183e-06	0.000110975	3.15171	0.396973
KLHL9	55958	-0.510438	9.15013e-06	0.000111046	3.14983	0.211927
ZFYVE28	57732	-0.649316	9.31217e-06	0.000112859	3.13334	0.183508
SMAD4	4089	-0.574118	9.35278e-06	0.00011306	3.12926	0.220047
IER5	51278	0.619815	9.3541e-06	0.00011306	3.12912	0.0189679
KIAA0754	643314	-0.542014	9.40317e-06	0.0001135	3.12421	0.212323
TCEB1	6921	0.610252	9.42568e-06	0.000113618	3.12197	0.296697
MAP1LC3A	84557	-0.615684	9.51753e-06	0.00011457	3.11286	0.242236
C1GALT1	56913	0.632611	9.5668e-06	0.000115008	3.10801	0.193899
GSPT1	2935	0.586509	9.6141e-06	0.000115421	3.10338	0.219542
LGALS14	56891	-0.516913	9.66207e-06	0.000115841	3.09871	0.160125
ZNF613	79898	-0.441433	9.71279e-06	0.000116293	3.09379	0.174389
MMRN1	22915	-0.685255	9.7368e-06	0.000116424	3.09147	0.169915
MEP1B	4225	-0.433654	9.75104e-06	0.000116438	3.0901	0.0500508
GALNT13	114805	-0.547349	9.86324e-06	0.00011762	3.07936	0.0601632
NMUR2	56923	-0.733634	9.97255e-06	0.000118765	3.06901	0.121742
SUGT1	10910	0.447569	1.0083e-05	0.000119797	3.05868	0.036318
TACR1	6869	-0.506187	1.00981e-05	0.000119797	3.05726	0.0638224
ASCL3	56676	-0.499196	1.00995e-05	0.000119797	3.05714	0.120811
ZNF285		-0.900623	1.01162e-05	0.000119836	3.05559	0.0660885
DOK3	79930	0.583372	1.01531e-05	0.000120086	3.05217	0.237638
SCN5A	6331	-0.636176	1.01642e-05	0.000120086	3.05114	0.208003
GRM5	2915	-0.441344	1.02128e-05	0.0001205	3.04666	0.018345
SLC16A7	9194	-0.806736	1.02656e-05	0.000120963	3.04182	0.105202
SHCBP1	79801	1.07733	1.02872e-05	0.000121058	3.03985	0.255576
SMAD5	4090	-0.454197	1.0336e-05	0.000121472	3.0354	0.0798292
TEX13B	56156	-0.453151	1.03578e-05	0.000121568	3.03343	0.115128
C20orf85	128602	-1.60591	1.03984e-05	0.000121884	3.02976	0.455967
PLAC4	191585	-0.515559	1.05363e-05	0.000123338	3.01739	0.101279
BCKDHB	594	-0.514317	1.0587e-05	0.00012377	3.01289	0.0884659
CYP2J2	1573	-0.84253	1.06041e-05	0.000123806	3.01138	0.288551
OR1F1	4992	-0.511031	1.06511e-05	0.000124194	3.00722	0.149835
KIF18A	81930	0.758838	1.07134e-05	0.000124756	3.00175	0.315916
FUT9	10690	-0.930243	1.08638e-05	0.000126343	2.98866	0.0837062
PENK	5179	-1.07983	1.09015e-05	0.000126617	2.98541	0.0302193
LAMA2	3908	-0.951085	1.09188e-05	0.000126652	2.98393	0.134186
KLK4	9622	-0.459006	1.0976e-05	0.000127151	2.97902	0.170087
BTN1A1	696	-0.431491	1.10305e-05	0.000127616	2.97437	0.0913772
IFNA14	3448	-0.561348	1.11451e-05	0.000128775	2.96468	0.109882
TFRC	7037	0.712896	1.1215e-05	0.000129415	2.95881	0.21008
DOM3Z	1797	-0.434553	1.1278e-05	0.000129974	2.95355	0.129976
GRM6	2916	-0.57281	1.1299e-05	0.000130048	2.9518	0.0362579
CYP3A7	1551	-0.647634	1.13671e-05	0.000130664	2.94616	0.296163
EMID1	129080	-0.749112	1.13891e-05	0.000130747	2.94435	0.213112
TFAP2A	7020	1.37568	1.15313e-05	0.00013221	2.93271	0.185405
SPAG8	26206	-0.726631	1.15814e-05	0.000132613	2.92865	0.280302
MAPK10	5602	-0.702139	1.16361e-05	0.00013307	2.92422	0.204463
ZFP36	7538	-0.87651	1.16764e-05	0.000133317	2.92098	0.175471
SFRP5	6425	-0.489709	1.16876e-05	0.000133317	2.92008	0.115847
SERPINF1	5176	-1.4347	1.17883e-05	0.000134293	2.91203	0.181935
ZAK	51776	-0.74897	1.1964e-05	0.000136121	2.89815	0.125987
GTF3A	2971	0.537651	1.19977e-05	0.00013633	2.89551	0.155835
SLC8A1	6546	-0.885554	1.20489e-05	0.000136739	2.89151	0.130244
NSUN6	221078	-0.595566	1.21721e-05	0.000137874	2.88197	0.248661
ESR1	2099	-1.78143	1.21799e-05	0.000137874	2.88137	0.436036
REG4	83998	-0.484314	1.22389e-05	0.000138286	2.87684	0.1674
HBE1	3046	-0.438341	1.22473e-05	0.000138286	2.87619	0.0717462
CECR1	51816	-1.08634	1.2278e-05	0.00013841	2.87385	0.194864
HSPB7	27129	-0.708144	1.22893e-05	0.00013841	2.87298	0.174578
PEMT	10400	-0.711689	1.23575e-05	0.000139002	2.8678	0.251329
CYBRD1	79901	-1.11856	1.24567e-05	0.000139942	2.86029	0.12489
HMGB2	3148	0.762261	1.25427e-05	0.00014073	2.85384	0.395404
FADS1	3992	0.708466	1.26149e-05	0.000141363	2.84845	0.155661
SLC13A5	284111	-0.513031	1.26847e-05	0.000141967	2.84328	0.166121
KCNIP2	30819	-0.444163	1.27972e-05	0.000143046	2.835	0.148637
FOXA2	3170	-1.24613	1.28422e-05	0.00014337	2.83171	0.488468
SLITRK6	84189	-1.24146	1.28701e-05	0.000143501	2.82967	0.277348
DLGAP1	9229	-0.466384	1.28876e-05	0.000143517	2.8284	0.0934402
OR5I1	10798	-0.469243	1.2992e-05	0.000144389	2.82083	0.118676
THNSL1	79896	-0.565937	1.29982e-05	0.000144389	2.82038	0.0127894
FBLN2	2199	-1.07205	1.33696e-05	0.000148329	2.79397	0.172444
ARMCX4	158947	-0.530374	1.34291e-05	0.000148805	2.7898	0.162121
ATP6V1G2	534	-0.643426	1.35222e-05	0.00014965	2.78332	0.0919124
AP4S1	11154	-0.513493	1.35683e-05	0.000149974	2.78013	0.0610555
KCNJ13	3769	-0.47738	1.36736e-05	0.000150951	2.77288	0.0455544
ZNF12	7559	-0.471237	1.36983e-05	0.000151036	2.77119	0.0695976
CRB3	92359	-0.53468	1.37743e-05	0.000151687	2.76601	0.125591
TARDBP	23435	0.431372	1.37956e-05	0.000151734	2.76456	0.205798
FBXO39	162517	-0.624357	1.38854e-05	0.000152437	2.75847	0.0543883
IL2RB	3560	-0.877691	1.38937e-05	0.000152437	2.75791	0.033056
PTPRD	5789	-0.863206	1.39152e-05	0.000152486	2.75646	0.00533892
IGFBP4	3487	-1.29306	1.41425e-05	0.000154787	2.74127	0.261932
TIMP3	7078	-0.877188	1.42329e-05	0.000155585	2.7353	0.0389385
NMNAT1	64802	-0.504041	1.43341e-05	0.0001565	2.72865	0.194967
ZNF226	7769	-0.533396	1.44793e-05	0.000157891	2.71921	0.374531
SYNE1	23345	-0.813011	1.45299e-05	0.00015825	2.71594	0.24363
TFAP4	7023	-0.481154	1.47861e-05	0.000160765	2.69955	0.0506832
CTNNA2	1496	-1.27079	1.48105e-05	0.000160765	2.698	0.305698
RGS6	9628	-0.531652	1.48149e-05	0.000160765	2.69773	0.255221
CYP1A2	1544	-0.497623	1.49569e-05	0.000162109	2.68879	0.126279
HRH1	3269	-0.831909	1.51081e-05	0.000163549	2.67936	0.140171
ARMCX1	51309	-1.19046	1.51265e-05	0.000163549	2.67822	0.10233
TPM4	7171	0.680877	1.52099e-05	0.000164175	2.67307	0.257447
IL28A	282616	-0.448945	1.52389e-05	0.000164175	2.67128	0.0844282
RRAGD	58528	0.848876	1.52396e-05	0.000164175	2.67124	0.201658
SYT14	255928	-0.478515	1.5295e-05	0.000164573	2.66784	0.0366948
KRTAP9-8	83901	-0.539981	1.53146e-05	0.000164586	2.66664	0.183144
NPY5R	4889	-0.451274	1.53585e-05	0.000164859	2.66395	0.104691
BMX	660	-0.612994	1.55307e-05	0.000166507	2.65351	0.214821
ENTPD3	956	-1.1289	1.55636e-05	0.000166659	2.65152	0.421815
UCHL1	7345	1.39547	1.56102e-05	0.000166958	2.64872	0.416103
CHAF1A	10036	0.497126	1.56916e-05	0.000167628	2.64385	0.287134
GBA3	57733	-0.707075	1.57948e-05	0.000168529	2.6377	0.170063
KIF2C	11004	0.951495	1.58277e-05	0.000168678	2.63575	0.43577
OR10H3	26532	-0.564867	1.58561e-05	0.000168778	2.63408	0.174553
SYT2	127833	-0.49878	1.59416e-05	0.00016932	2.62904	0.0283965
GDPD2	54857	-0.431492	1.59517e-05	0.00016932	2.62844	0.0269153
MAS1	4142	-0.43795	1.60069e-05	0.00016932	2.62521	0.0928652
IL17D	53342	-0.620326	1.60138e-05	0.00016932	2.6248	0.166171
GH2	2689	-0.690802	1.6019e-05	0.00016932	2.6245	0.150671
ZNF551	90233	-0.622498	1.60209e-05	0.00016932	2.62439	0.143839
CACNA1F	778	-0.460832	1.60523e-05	0.000169452	2.62255	0.122452
CST5	1473	-0.570857	1.62938e-05	0.000171798	2.60856	0.246975
HOOK2	29911	-0.575327	1.64016e-05	0.00017273	2.60238	0.165175
KRTAP3-2	83897	-0.437231	1.64729e-05	0.000173207	2.59832	0.197565
GJB1	2705	-0.750564	1.64857e-05	0.000173207	2.59759	0.274536
EDN3	1908	-1.46863	1.65237e-05	0.000173402	2.59543	0.444717
ADAMTS5	11096	-1.05796	1.66325e-05	0.000174339	2.58928	0.0367035
CDC42EP5	148170	-0.801388	1.67397e-05	0.000175256	2.58327	0.15556
CDC5L	988	0.502283	1.67731e-05	0.0001754	2.5814	0.294769
KHDRBS2	202559	-0.433218	1.68561e-05	0.000176061	2.57678	0.184873
PSG2		-0.541185	1.69659e-05	0.000177001	2.5707	0.113334
GAD2	2572	-0.633154	1.70747e-05	0.000177928	2.5647	0.151368
CCL4	6351	-0.7821	1.71641e-05	0.000178337	2.55982	0.0854014
KIAA1755		-0.463265	1.71863e-05	0.000178337	2.5586	0.175435
RDH8	50700	-0.509322	1.71908e-05	0.000178337	2.55836	0.165969
ETS2	2114	-0.68128	1.72036e-05	0.000178337	2.55766	0.357542
SLC5A7	60482	-0.41817	1.72139e-05	0.000178337	2.5571	0.0905308
GRIA1	2890	-0.474746	1.7403e-05	0.000180087	2.54686	0.127912
LARGE	9215	-0.535601	1.74451e-05	0.000180313	2.54461	0.317655
MADCAM1	8174	-0.481394	1.75475e-05	0.000181161	2.53912	0.108723
SLC17A2	10246	-0.471831	1.76223e-05	0.000181723	2.53514	0.151133
SLCO1A2	6579	-0.60933	1.76591e-05	0.000181893	2.53318	0.097377
HIF3A	64344	-0.566815	1.77858e-05	0.000182948	2.52649	0.0604145
BPGM	669	0.635139	1.78026e-05	0.000182948	2.5256	0.0459257
CDK5RAP3	80279	-0.497272	1.79044e-05	0.000183783	2.52026	0.250137
HACE1	57531	-0.549544	1.79337e-05	0.000183872	2.51873	0.160861
PDHA2	5161	-0.504998	1.84671e-05	0.000189123	2.49129	0.118497
TPST2	8459	-0.793919	1.85237e-05	0.000189486	2.48842	0.324353
DAP3	7818	0.450273	1.85877e-05	0.000189923	2.48519	0.0651887
TEK	7010	-0.685958	1.8726e-05	0.000190986	2.47825	0.196596
MT1F	4494	-0.954838	1.87356e-05	0.000190986	2.47777	0.0112766
PSMC6	5706	0.517509	1.87561e-05	0.000190986	2.47675	0.0641251
CEACAM5	1048	-0.692619	1.88149e-05	0.000191358	2.47381	0.243987
ZNF223	7766	-0.556858	1.88537e-05	0.000191358	2.47188	0.251829
GNRHR	2798	-0.422329	1.88569e-05	0.000191358	2.47173	0.103638
FSCN3	29999	-0.681877	1.91925e-05	0.000194542	2.45521	0.126631
C14orf159	80017	-0.486493	1.93865e-05	0.000196285	2.44579	0.36437
SSB	6741	0.468251	1.94742e-05	0.000196883	2.44157	0.172282
LALBA	3906	-0.42692	1.94896e-05	0.000196883	2.44082	0.145446
LYN	4067	0.572452	1.98147e-05	0.000199941	2.42534	0.0762994
TACC3	10460	0.945271	1.98389e-05	0.000199958	2.4242	0.291027
HNMT	3176	-1.1089	1.98905e-05	0.000200252	2.42176	0.424236
PCBP3	54039	-0.508011	1.99494e-05	0.000200619	2.419	0.132024
SGCB	6443	0.624902	1.99789e-05	0.00020065	2.41761	0.00828897
PDE5A	8654	-0.459581	1.99975e-05	0.00020065	2.41674	0.220629
ZFPM2	23414	-1.01035	2.0071e-05	0.000201037	2.41331	0.00132647
NME3	4832	-0.570987	2.00812e-05	0.000201037	2.41283	0.230188
RFPL3	10738	-0.582487	2.01608e-05	0.000201608	2.40913	0.0714208
CARD9	64170	-0.551698	2.01966e-05	0.00020174	2.40747	0.0709817
SLC6A4	6532	-0.451314	2.04947e-05	0.000204488	2.39376	0.0878105
CACNB2	783	-0.557923	2.05326e-05	0.000204638	2.39203	0.136427
ICA1	3382	-0.549601	2.06203e-05	0.000205122	2.38804	0.467544
DPM3	54344	-0.596656	2.06272e-05	0.000205122	2.38772	0.24636
RAB27A	5873	0.522357	2.07107e-05	0.000205723	2.38394	0.20633
GPA33	10223	-0.531686	2.07645e-05	0.000206028	2.38151	0.180115
LBP	3929	-0.587143	2.08674e-05	0.000206767	2.37689	0.0657233
FAP	2191	-1.16865	2.08943e-05	0.000206767	2.37568	0.0553897
MASTL	84930	0.683606	2.09085e-05	0.000206767	2.37505	0.389218
ZDHHC11	79844	-0.601816	2.09599e-05	0.000207046	2.37275	0.103148
CBL	867	0.473556	2.10088e-05	0.000207299	2.37057	0.254482
ING4	51147	-0.483909	2.10416e-05	0.000207393	2.36911	0.0728997
PTPN13	5783	-0.757578	2.10754e-05	0.000207497	2.36761	0.0725478
AXIN2	8313	-1.07668	2.11699e-05	0.000208198	2.36342	0.31751
ZNF615	284370	-0.46988	2.12958e-05	0.000209205	2.35787	0.159886
RGL1	23179	-0.806139	2.1482e-05	0.000210803	2.34972	0.400734
SLC2A8	29988	-0.646006	2.18132e-05	0.000213817	2.33541	0.0625286
EMCN	51705	-0.781532	2.18846e-05	0.000214281	2.33235	0.22279
SSBP4	170463	-0.445366	2.19662e-05	0.000214845	2.32887	0.194118
SPATA4	132851	-0.615755	2.20151e-05	0.000214966	2.32678	0.257506
N4BP3	23138	-0.658975	2.20526e-05	0.000214966	2.32519	0.028305
WFDC8	90199	-0.518222	2.20567e-05	0.000214966	2.32502	0.237773
CDH3	1001	0.947779	2.2075e-05	0.000214966	2.32424	0.104901
KLF14	136259	-0.480594	2.21026e-05	0.000215	2.32307	0.149914
KCNK4	50801	-0.563456	2.21573e-05	0.000215297	2.32076	0.112282
MEG3	55384	-0.715808	2.23184e-05	0.000216465	2.31398	0.280828
RRH	10692	-0.499219	2.2326e-05	0.000216465	2.31366	0.102372
SERTAD2	9792	0.632895	2.23571e-05	0.000216531	2.31236	0.222773
SYNGAP1	8831	-0.50876	2.24086e-05	0.000216581	2.31021	0.135056
ZNF557	79230	-0.425741	2.24202e-05	0.000216581	2.30973	0.13612
ALDH6A1	4329	-0.852727	2.2435e-05	0.000216581	2.3091	0.200941
PHLDB1	23187	-0.51458	2.26749e-05	0.00021866	2.29915	0.0887841
MAPKAPK3	7867	0.563872	2.27068e-05	0.000218731	2.29784	0.213885
ADAM6	8755	-0.461667	2.27517e-05	0.000218927	2.29599	0.180696
HRG	3273	-0.516283	2.28206e-05	0.000219353	2.29316	0.0516843
LUM	4060	-1.62904	2.28805e-05	0.000219453	2.29071	0.278712
KRTAP4-5	85289	-0.531447	2.29043e-05	0.000219453	2.28974	0.22997
SCN3B	55800	-0.462557	2.29048e-05	0.000219453	2.28972	0.137807
ENPP3	5169	-1.55344	2.30804e-05	0.000220716	2.28257	0.247239
GIP	2695	-0.466266	2.30978e-05	0.000220716	2.28187	0.0373158
RHOT2	89941	-0.43078	2.31108e-05	0.000220716	2.28134	0.17503
SNTB1	6641	0.712557	2.31446e-05	0.000220777	2.27997	0.0272797
PTPN12	5782	0.504477	2.31667e-05	0.000220777	2.27908	0.00220376
MAOA	4128	-1.10479	2.34614e-05	0.000223224	2.26726	0.174387
PDK3	5165	0.492434	2.34735e-05	0.000223224	2.26677	0.0051638
VAV3	10451	1.13746	2.36222e-05	0.000224167	2.26087	0.0289476
KCNAB3	9196	-0.493361	2.36229e-05	0.000224167	2.26084	0.190467
TAF1L	138474	-0.426254	2.36676e-05	0.000224352	2.25907	0.221792
TM6SF2	53345	-0.420902	2.37524e-05	0.000224917	2.25573	0.104295
SLC17A3	10786	-0.440042	2.38988e-05	0.000226063	2.24998	0.068026
E2F1	1869	0.56393	2.41209e-05	0.000227922	2.24133	0.428434
ATP12A	479	-0.521734	2.41607e-05	0.000228056	2.23979	0.0449326
RBM20	282996	-0.698767	2.42666e-05	0.000228576	2.23569	0.292997
SLC2A10	81031	-0.931182	2.4267e-05	0.000228576	2.23568	0.080135
ASB12	142689	-0.586608	2.43744e-05	0.000229346	2.23155	0.259023
MIA2	117153	-0.423094	2.44882e-05	0.000230174	2.22719	0.253776
ACRV1	56	-0.47772	2.46383e-05	0.00023134	2.22148	0.151195
GPR12	2835	-0.439467	2.47128e-05	0.000231796	2.21865	0.142504
PSG7		-0.457958	2.48363e-05	0.000232709	2.21399	0.113995
GRK1	6011	-0.542522	2.49188e-05	0.000233238	2.21089	0.139374
SH2D3C	10044	-0.655981	2.5327e-05	0.000236723	2.1957	0.102294
GULP1	51454	-0.901021	2.53599e-05	0.000236723	2.19448	0.389573
BTBD3	22903	-0.553946	2.53708e-05	0.000236723	2.19408	0.186086
PGLYRP4	57115	-0.505281	2.54416e-05	0.000236993	2.19147	0.131383
SLC30A4	7782	-0.492011	2.54528e-05	0.000236993	2.19106	0.0468617
KLF8	11279	-0.754988	2.55075e-05	0.000237254	2.18906	0.142971
PPP1R14D	54866	-0.419517	2.56091e-05	0.000237951	2.18534	0.143059
IGSF1	3547	-0.537652	2.57688e-05	0.000239186	2.17953	0.0250838
G6PC	2538	-0.444556	2.59913e-05	0.000241001	2.17149	0.20763
PLSCR4	57088	-0.847403	2.60396e-05	0.000241197	2.16975	0.0428088
GRID1	2894	-0.440536	2.6107e-05	0.000241571	2.16734	0.202425
SPPL2A	84888	0.467031	2.66893e-05	0.000246703	2.14671	0.0589761
ATF3	467	-1.05308	2.67725e-05	0.000247216	2.1438	0.0730649
IGHMBP2	3508	-0.41235	2.68482e-05	0.000247658	2.14116	0.153114
RING1	6015	-0.408979	2.69076e-05	0.00024795	2.1391	0.0989878
FOS	2353	-1.41656	2.69921e-05	0.000248258	2.13617	0.21261
TAS1R2	80834	-0.466398	2.69967e-05	0.000248258	2.13601	0.151827
SLC14A2	8170	-0.434655	2.72334e-05	0.000250025	2.12785	0.0917541
DIAPH3	81624	0.886478	2.72448e-05	0.000250025	2.12745	0.307744
RGMA	56963	-0.747477	2.7345e-05	0.000250686	2.12402	0.0240628
DPYSL5	56896	-0.413242	2.73791e-05	0.000250741	2.12286	0.0528902
MCTP2	55784	-0.502269	2.74076e-05	0.000250744	2.12189	0.223698
ZIM2		-0.5363	2.7461e-05	0.000250976	2.12007	0.180103
IFNA7	3444	-0.475681	2.76324e-05	0.000252284	2.11425	0.189828
WFDC12	128488	-0.473989	2.77632e-05	0.000253195	2.10984	0.161572
CNNM1	26507	-0.442478	2.7789e-05	0.000253195	2.10897	0.124649
ZNF564	163050	-0.476708	2.7833e-05	0.000253337	2.10749	0.14019
OR8D1	283159	-0.456689	2.79583e-05	0.000254218	2.10329	0.0970247
HLA-DOB	3112	-0.88994	2.85613e-05	0.000259436	2.08335	0.0699667
KCNMB2	10242	-0.47041	2.8613e-05	0.000259642	2.08166	0.143017
KRTAP17-1	83902	-0.558558	2.90564e-05	0.000263398	2.06729	0.158907
PER1	5187	-0.482935	2.91261e-05	0.000263628	2.06505	0.175111
USP14	9097	0.492323	2.91409e-05	0.000263628	2.06457	0.23081
PLEKHA5	54477	-0.669206	2.92552e-05	0.000264394	2.06092	0.391079
FBXL14	144699	0.42635	2.9385e-05	0.000265298	2.05678	0.116502
OR51B4	79339	-0.431546	2.95599e-05	0.000266607	2.05124	0.126362
HSD17B2	3294	-1.34256	2.98747e-05	0.000269174	2.04134	0.195153
OSBPL3	26031	-0.663697	2.99452e-05	0.000269537	2.03914	0.0532236
KLK13	26085	-0.459542	3.00584e-05	0.000270283	2.03561	0.172153
PRRX1	5396	-1.22803	3.01345e-05	0.000270694	2.03325	0.158115
ZDHHC15	158866	-0.457657	3.02477e-05	0.000271438	2.02974	0.0526872
LEF1	51176	-1.04802	3.03423e-05	0.000272013	2.02683	0.315727
IGF1	3479	-1.51051	3.05509e-05	0.000273384	2.02043	0.164095
SEPP1	6414	-1.28712	3.05565e-05	0.000273384	2.02025	0.132272
NMBR	4829	-0.486124	3.09123e-05	0.00027629	2.00944	0.151453
TRPA1	8989	-0.444658	3.09737e-05	0.000276562	2.00758	0.106329
SRPX	8406	-1.16155	3.10413e-05	0.000276888	2.00555	0.0526224
PHC1	1911	-0.429967	3.13894e-05	0.000279714	1.99513	0.143969
ZNF528	84436	-0.496063	3.14555e-05	0.000279962	1.99317	0.230954
CBLC	23624	-0.518337	3.14801e-05	0.000279962	1.99244	0.124974
KRTAP1-3	81850	-0.460469	3.16603e-05	0.000281284	1.98711	0.140328
ZCCHC4	29063	-0.618077	3.18153e-05	0.000282128	1.98254	0.132741
SLC12A6	9990	-0.452025	3.18184e-05	0.000282128	1.98245	0.0742394
ADAM21	8747	-0.474351	3.18948e-05	0.000282524	1.98021	0.0278042
NANOG	79923	-0.587058	3.24431e-05	0.000286953	1.96429	0.389082
EVC	2121	-0.665698	3.24896e-05	0.000286953	1.96295	0.0290755
MAPK8IP3	23162	-0.514323	3.24913e-05	0.000286953	1.9629	0.0921554
SPAG6	9576	-0.447226	3.28441e-05	0.000289782	1.95282	0.111674
GHRHR	2692	-0.431028	3.29724e-05	0.000290381	1.94918	0.139796
IL8	3576	1.1634	3.29771e-05	0.000290381	1.94904	0.0455524
DDX26B	203522	-0.543117	3.30534e-05	0.000290765	1.94689	0.131378
CORT		-0.449823	3.34235e-05	0.000293732	1.93649	0.202357
RAD51	5888	0.725319	3.36963e-05	0.000295838	1.92889	0.328462
PQLC1	80148	-0.433897	3.39183e-05	0.000297494	1.92276	0.0299725
IL1R1	3554	-0.71593	3.40017e-05	0.000297933	1.92047	0.270563
CAPN3	825	-0.721088	3.45038e-05	0.000302036	1.90678	0.341665
SKP2	6502	0.590339	3.46414e-05	0.00030281	1.90307	0.289153
MRC1	4360	-0.762662	3.46834e-05	0.00030281	1.90194	0.0493765
ZNF300	91975	-0.907895	3.46941e-05	0.00030281	1.90165	0.0505291
MMP16	4325	-0.751895	3.49003e-05	0.000304311	1.89612	0.0950114
NTSR1	4923	-0.444575	3.51088e-05	0.000305831	1.89055	0.0292077
COL3A1	1281	-1.64318	3.52254e-05	0.00030644	1.88746	0.173663
WNT8A	7478	-0.404791	3.52475e-05	0.00030644	1.88687	0.103674
AGXT2	64902	-0.428498	3.54977e-05	0.000308112	1.88027	0.160334
PHACTR2	9749	0.490923	3.55088e-05	0.000308112	1.87998	0.0715079
TAS2R14	50840	-0.439677	3.59226e-05	0.000311399	1.86916	0.113246
RHOJ	57381	-0.631242	3.65502e-05	0.000316454	1.85299	0.26556
HIST1H1T	3010	-0.56422	3.65766e-05	0.000316454	1.85232	0.0946717
SYNCRIP	10492	0.693158	3.71291e-05	0.000320922	1.83833	0.0944374
TLE2	7089	-0.669622	3.74856e-05	0.00032369	1.82941	0.24397
PTPRU	10076	-0.499654	3.75971e-05	0.000324338	1.82664	0.124378
ASB4	51666	-0.419953	3.76505e-05	0.000324486	1.82531	0.132966
ZADH2	284273	-0.54186	3.78132e-05	0.000325573	1.82129	0.176813
SCARB1		0.540789	3.80481e-05	0.00032728	1.81551	0.0187484
EAF1	85403	0.558268	3.8094e-05	0.000327327	1.81438	0.177218
ZFP37	7539	-0.576796	3.8127e-05	0.000327327	1.81357	0.190232
CRY2	1408	-0.434763	3.85303e-05	0.000330276	1.80376	0.260494
CD81	975	-0.71942	3.85445e-05	0.000330276	1.80341	0.156026
SCGB1D2	10647	-1.90924	3.88742e-05	0.000332781	1.79546	0.477198
GAS7	8522	-0.561464	3.89815e-05	0.000333379	1.79289	0.157428
XCR1	2829	-0.450853	3.90374e-05	0.000333538	1.79155	0.119182
DLEC1	9940	-0.670941	3.9186e-05	0.000334487	1.78801	0.405483
TM4SF4	7104	-0.914499	3.93787e-05	0.000335811	1.78343	0.173177
HSD17B3	3293	-0.569852	3.96559e-05	0.000337852	1.77689	0.234182
CDR2	1039	0.441006	3.9723e-05	0.000338101	1.77531	0.232498
SEZ6	124925	-0.426732	4.01274e-05	0.000341217	1.76586	0.124582
KCNJ8	3764	-0.621741	4.04073e-05	0.00034327	1.75937	0.0861116
SLC16A10	117247	0.752535	4.09099e-05	0.000347208	1.74784	0.201312
NEIL1	79661	-0.569472	4.10445e-05	0.000347754	1.74478	0.494306
HIST1H3J	8356	-0.478252	4.10521e-05	0.000347754	1.7446	0.188794
SLC20A1	6574	0.536764	4.12701e-05	0.000349269	1.73966	0.170062
IGSF10	285313	-0.600316	4.13114e-05	0.000349287	1.73873	0.162765
IGF1R	3480	-0.806083	4.20477e-05	0.000355175	1.72225	0.265437
AMELY	266	-0.418209	4.21226e-05	0.000355471	1.72059	0.106137
MEF2A	4205	0.450007	4.2349e-05	0.000357045	1.71559	0.086938
ATOH8	84913	-0.659461	4.26809e-05	0.000359503	1.70831	0.14385
MOGAT1	116255	-1.11005	4.27658e-05	0.000359879	1.70646	0.326116
TBCD	6904	-0.398208	4.28791e-05	0.000360491	1.70399	0.194976
ZFP28	140612	-0.456055	4.31083e-05	0.000362029	1.69902	0.150303
ANXA10	11199	-0.474919	4.31431e-05	0.000362029	1.69826	0.194089
A4GNT	51146	-0.505406	4.35087e-05	0.000364753	1.69039	0.122638
USP15	9958	-0.4115	4.36871e-05	0.000365905	1.68658	0.153333
TAS2R13	50838	-0.430244	4.38942e-05	0.000367295	1.68217	0.0841771
ANP32E	81611	0.549244	4.4093e-05	0.000368613	1.67795	0.152467
CECR5	27440	-0.48406	4.4674e-05	0.00037312	1.66575	0.0803944
CORO1C	23603	0.720625	4.53638e-05	0.0003782	1.65146	0.136504
ADAM9	8754	0.737634	4.5367e-05	0.0003782	1.65139	0.0428392
PFKP	5214	0.716505	4.56209e-05	0.000379961	1.64619	0.187968
MYEF2	50804	0.615188	4.5855e-05	0.000381555	1.64142	0.042791
N4BP1	9683	-0.417509	4.59e-05	0.000381573	1.6405	0.270315
SUFU	51684	-0.547564	4.6194e-05	0.00038366	1.63455	0.107546
NCR3	259197	-0.513811	4.64306e-05	0.000385266	1.62979	0.0564482
KRTCAP3	200634	-0.700626	4.68784e-05	0.00038862	1.62084	0.205383
SLC39A2	29986	-0.586083	4.76624e-05	0.000394753	1.60538	0.207911
CRISP2	7180	-0.902698	4.80601e-05	0.000397677	1.59763	0.210933
PDE6B	5158	-0.594619	4.87835e-05	0.000403289	1.58371	0.0733568
FGL1	2267	-0.814669	4.88543e-05	0.0004035	1.58236	0.28932
FBXL3	26224	-0.451942	4.91621e-05	0.000405667	1.5765	0.00776259
MOBP	4336	-0.485062	4.937e-05	0.000407006	1.57257	0.108913
PGRMC2	10424	-0.435505	4.94704e-05	0.000407457	1.57068	0.0446799
ZNF443	10224	-0.395777	4.97988e-05	0.000409784	1.56451	0.332288
KCNK9	51305	-0.455676	4.99688e-05	0.000410251	1.56134	0.0913779
TTTY12	83867	-0.464952	4.99835e-05	0.000410251	1.56106	0.166372
FXR1	8087	0.438386	5.0038e-05	0.000410251	1.56005	0.176519
GYLTL1B	120071	-0.570026	5.00395e-05	0.000410251	1.56002	0.242077
STOML3	161003	-0.571365	5.01542e-05	0.000410813	1.55788	0.308001
S100A10	6281	0.938826	5.05768e-05	0.000413894	1.55006	0.0998671
TBC1D7	51256	0.624069	5.08705e-05	0.000415917	1.54467	0.031185
PRKAB1	5564	-0.433259	5.09887e-05	0.000416501	1.54251	0.3104
PRDX1	5052	0.661731	5.19077e-05	0.00042362	1.52586	0.116498
CPSF3	51692	0.452487	5.24891e-05	0.000427973	1.51548	0.163893
MTL5	9633	-0.634152	5.26521e-05	0.00042891	1.5126	0.115648
STRC	161497	-0.478735	5.30987e-05	0.000432143	1.50473	0.0908453
TLE1	7088	-0.541068	5.31783e-05	0.000432143	1.50333	0.248055
RNF32	140545	-0.465156	5.32022e-05	0.000432143	1.50291	0.120097
SPAG5	10615	0.860364	5.32904e-05	0.000432143	1.50137	0.262398
ATP10D	57205	-0.679116	5.32912e-05	0.000432143	1.50136	0.107728
TH	7054	-0.418625	5.35505e-05	0.000433852	1.49683	0.114698
SLC41A1	254428	0.593277	5.3867e-05	0.00043602	1.49134	0.0415032
NLGN1	22871	-0.619445	5.39795e-05	0.000436181	1.4894	0.0532729
MAOB	4129	-1.21363	5.39847e-05	0.000436181	1.48931	0.362901
MCEE	84693	-0.473415	5.42265e-05	0.000437738	1.48515	0.193732
KMO		-0.940394	5.45602e-05	0.000440034	1.47943	0.151143
CTNNA3	29119	-0.501325	5.46456e-05	0.000440324	1.47798	0.130664
GAA	2548	-0.592992	5.47812e-05	0.000440726	1.47567	0.144249
TINF2	26277	-0.420888	5.47943e-05	0.000440726	1.47545	0.0785548
MCOLN3	55283	-0.807719	5.4992e-05	0.000441917	1.47209	0.0674031
BANK1	55024	-0.454109	5.51487e-05	0.000442778	1.46944	0.159692
WDTC1	23038	-0.463925	5.54371e-05	0.000444694	1.46458	0.145119
MS4A1	931	-0.526519	5.60043e-05	0.000448788	1.4551	0.1448
HEY2	23493	-0.814493	5.60482e-05	0.000448788	1.45437	0.292034
GPR52	9293	-0.39181	5.62102e-05	0.000449681	1.45168	0.111191
CCT6A	908	0.535851	5.62853e-05	0.000449879	1.45044	0.335891
EZH1	2145	-0.439991	5.63365e-05	0.000449885	1.44959	0.0778885
DRP2	1821	-0.490025	5.65644e-05	0.000451301	1.44583	0.0870931
STC2	8614	0.634051	5.68099e-05	0.000452855	1.4418	0.139768
ATP6V0D2	245972	-0.633705	5.78153e-05	0.000460457	1.42546	0.155409
IFNGR1	3459	-0.469102	5.78789e-05	0.000460553	1.42444	0.17567
FOXM1	2305	0.934145	5.79602e-05	0.000460789	1.42313	0.390068
GABRA5	2558	-0.567499	5.81437e-05	0.000461558	1.42019	0.132181
SLIT3	6586	-0.641675	5.81605e-05	0.000461558	1.41992	0.107428
TRIM8	81603	-0.395937	5.82204e-05	0.000461586	1.41896	0.1707
PVRL3	25945	0.969114	5.83078e-05	0.000461586	1.41757	0.249476
NET1	10276	0.534029	5.83605e-05	0.000461586	1.41672	0.00143123
CYP2A7	1549	-0.435027	5.8371e-05	0.000461586	1.41656	0.116959
PSD3	23362	0.759631	5.90217e-05	0.000466318	1.40624	0.075125
CCR5	1234	-0.685183	5.91849e-05	0.000467064	1.40366	0.00279643
MAP6	4135	-0.432601	5.92208e-05	0.000467064	1.4031	0.327941
KLF4	9314	-0.866615	5.94754e-05	0.000468616	1.39911	0.280906
SPON2	10417	-1.0402	5.95226e-05	0.000468616	1.39837	0.374827
PRL	5617	-0.443424	6.01197e-05	0.000472662	1.38907	0.0905977
HRH4	59340	-0.399908	6.01425e-05	0.000472662	1.38872	0.0548346
UST	10090	-0.831292	6.04946e-05	0.000475011	1.38329	0.0627156
KIAA0913	23053	-0.52198	6.07208e-05	0.000476367	1.37981	0.151502
TLR10	81793	-0.587207	6.09545e-05	0.00047778	1.37624	0.0904523
FBLN1	2192	-1.06946	6.14269e-05	0.000481061	1.36905	0.23072
KIRREL3	84623	-0.511008	6.1755e-05	0.000483206	1.36409	0.0338713
CD207	50489	-0.392407	6.18872e-05	0.000483816	1.3621	0.203769
CNKSR2	22866	-0.534889	6.24066e-05	0.000487449	1.35432	0.0579934
CTSK	1513	-1.0067	6.25855e-05	0.000488418	1.35166	0.146782
GRPR	2925	-0.444356	6.27536e-05	0.000489267	1.34916	0.105406
CBLN2	147381	-0.729687	6.28039e-05	0.000489267	1.34841	0.0313174
PEX6	5190	-0.654622	6.29701e-05	0.000490133	1.34595	0.131559
GPR50	9248	-0.432871	6.30355e-05	0.000490215	1.34499	0.118297
ARSF	416	-0.519207	6.31086e-05	0.000490257	1.34391	0.0884957
OR5L2	26338	-0.460533	6.31508e-05	0.000490257	1.34329	0.128894
ENPP1	5167	-0.776164	6.329e-05	0.00049091	1.34124	0.0418397
PCDHB1	29930	-0.441072	6.37562e-05	0.000494097	1.33441	0.11487
TRNT1	51095	0.456935	6.40296e-05	0.000495497	1.33043	0.175011
TAS2R4	50832	-0.495767	6.4048e-05	0.000495497	1.33016	0.146336
RNF150	57484	-0.80741	6.42594e-05	0.000496414	1.32709	0.138852
CBFA2T3	863	-0.437677	6.42778e-05	0.000496414	1.32682	0.031411
NUP107	57122	0.432014	6.44023e-05	0.000496945	1.32502	0.278543
TRPM3	80036	-0.523935	6.44774e-05	0.000497095	1.32394	0.163326
TSC2	7249	-0.565503	6.47464e-05	0.000498737	1.32007	0.25232
SLC28A1	9154	-0.574537	6.4983e-05	0.000500128	1.31667	0.135044
GSTA1	2938	-0.594408	6.55602e-05	0.000504135	1.30844	0.181881
WNT9B	7484	-0.39351	6.57198e-05	0.000504927	1.30618	0.109554
CCBP2	1238	-0.402673	6.6127e-05	0.000507619	1.30043	0.0921926
TMC2	117532	-0.46587	6.65171e-05	0.000510174	1.29496	0.0989232
USP13	8975	0.595544	6.71342e-05	0.000514465	1.28637	0.0304952
MYBL2	4605	0.735276	6.72868e-05	0.000515192	1.28425	0.425878
PCDH11Y	83259	-0.492263	6.74062e-05	0.000515663	1.2826	0.0813224
CNOT2	4848	0.494341	6.78679e-05	0.00051875	1.27625	0.0278739
PPAP2B	8613	-0.894181	6.8453e-05	0.000522774	1.26827	0.148652
COG3	83548	-0.390531	6.91062e-05	0.000527312	1.25943	0.355443
CNTN2	6900	-0.420514	6.94112e-05	0.000528784	1.25534	0.117001
CAMK2A	815	-0.494993	6.94177e-05	0.000528784	1.25525	0.18202
SFN	2810	0.854129	6.9719e-05	0.000530626	1.25122	0.00751459
SCGB3A2	117156	-0.403148	7.01751e-05	0.000533642	1.24516	0.106182
NPC1	4864	0.445624	7.03064e-05	0.000534185	1.24342	0.132888
AASS	10157	-0.557596	7.08882e-05	0.000538147	1.23575	0.182105
FGD6	55785	0.446422	7.1768e-05	0.00054428	1.22428	0.000146581
SENP7	57337	-0.638332	7.1818e-05	0.00054428	1.22363	0.114503
MATN2	4147	-1.0696	7.20842e-05	0.000545833	1.22019	0.256608
APOM	55937	-0.402705	7.25675e-05	0.000549026	1.21398	0.200055
ABL1	25	-0.479454	7.27486e-05	0.00054993	1.21166	0.0956076
C9orf47		-0.40298	7.31694e-05	0.00055229	1.20629	0.193458
FARP2	9855	-0.433407	7.31847e-05	0.00055229	1.2061	0.233216
HSPA14	51182	0.443044	7.33561e-05	0.000553116	1.20392	0.233918
ACVRL1	94	-0.656926	7.36098e-05	0.000554561	1.20071	0.1848
CMIP	80790	0.489481	7.36944e-05	0.000554729	1.19965	0.0613268
TTTY13	83868	-0.461805	7.38908e-05	0.000555739	1.19717	0.0808786
SLC22A17	51310	-0.518873	7.4057e-05	0.000556519	1.19508	0.055534
FBXL20	84961	-0.446621	7.41541e-05	0.00055678	1.19386	0.145247
PPP2R2C	5522	-1.13443	7.4358e-05	0.000557841	1.19131	0.323337
C14orf28	122525	-0.4808	7.48381e-05	0.000560971	1.18533	0.180271
RXRB	6257	-0.401995	7.50075e-05	0.000561769	1.18322	0.140094
PABPC1	26986	0.389503	7.5117e-05	0.000562117	1.18187	0.137136
AKAP6	9472	-0.491825	7.5648e-05	0.000565616	1.17532	0.193634
FNDC5	252995	-0.66981	7.5833e-05	0.000566525	1.17305	0.138685
ANKRA2	57763	-0.494827	7.61296e-05	0.000568265	1.16942	0.436125
SIDT2	51092	-0.505281	7.68109e-05	0.000572871	1.16113	0.166619
ZIC4	84107	-0.421962	7.69154e-05	0.00057317	1.15987	0.117834
GREM2	64388	-1.22387	7.70712e-05	0.000573485	1.15799	0.286798
NLGN3	54413	-0.516542	7.70862e-05	0.000573485	1.15781	0.114261
HRH2	3274	-0.433419	7.73415e-05	0.000574905	1.15473	0.0498854
PRDM6	93166	-0.69959	7.74896e-05	0.000575526	1.15296	0.009813
CIDEB	27141	-0.486966	7.75707e-05	0.00057565	1.15198	0.152621
PSG11	5680	-0.498248	7.8054e-05	0.000578754	1.14621	0.0766694
KEL	3792	-0.47078	7.8125e-05	0.0005788	1.14536	0.0590255
CDH4	1002	-0.401563	7.82552e-05	0.000579284	1.14382	0.118942
ZNF76	7629	-0.454538	7.86465e-05	0.000581697	1.13918	0.0871704
MPHOSPH9	10198	0.553926	7.8906e-05	0.000582444	1.13612	0.261859
C20orf141	128653	-0.405826	7.89472e-05	0.000582444	1.13563	0.0916224
FES	2242	-0.435533	7.89866e-05	0.000582444	1.13517	0.139766
PCDHB9	56127	-0.589003	7.90086e-05	0.000582444	1.13491	0.205879
PRKY	5616	-0.587843	7.91126e-05	0.000582728	1.13369	0.0934928
ANXA13	312	-0.621223	7.93185e-05	0.000583763	1.13127	0.104133
FBN3	84467	-0.504325	7.95214e-05	0.000584774	1.1289	0.162761
NXPH3	11248	-0.474118	7.96775e-05	0.000585439	1.12707	0.226244
SERPINA12	145264	-0.451778	7.97581e-05	0.000585549	1.12613	0.145444
SH2D3A	10045	-0.472298	8.00897e-05	0.0005875	1.12228	0.103345
ZNF580	51157	-0.405295	8.02744e-05	0.000588371	1.12014	0.209587
SHB	6461	0.545725	8.04742e-05	0.000589351	1.11783	0.0372564
GABRA4	2557	-0.436874	8.07076e-05	0.000590576	1.11513	0.149898
MARK1	4139	-0.570094	8.07855e-05	0.000590661	1.11424	0.254833
TBX10	347853	-0.457788	8.13988e-05	0.000594658	1.10721	0.0791576
TYR	7299	-0.380667	8.1513e-05	0.000595005	1.10591	0.134869
PDYN	5173	-0.390844	8.21173e-05	0.000598753	1.09904	0.110584
IL11RA	3590	-0.666016	8.21607e-05	0.000598753	1.09855	0.0718322
BRI3BP	140707	0.635563	8.31185e-05	0.000605238	1.08778	0.23285
PDGFRA	5156	-1.19415	8.33166e-05	0.000606186	1.08557	0.268869
FCAR	2204	-0.455031	8.37981e-05	0.000609192	1.08021	0.0499999
TRIM32	22954	-0.558474	8.40681e-05	0.000610658	1.07722	0.222401
RP1L1	94137	-0.425742	8.45652e-05	0.000613768	1.07175	0.144526
CHRM5	1133	-0.416514	8.47881e-05	0.000614886	1.0693	0.187158
KLHDC2	23588	-0.491725	8.50051e-05	0.000615959	1.06693	0.269702
C11orf16	56673	-0.674476	8.53899e-05	0.000618245	1.06273	0.385249
SMOC2	64094	-1.15758	8.56301e-05	0.000619481	1.06012	0.265471
APOBEC3B	9582	1.10922	8.58976e-05	0.000620611	1.05722	0.283289
PTPRN2	5799	-0.548317	8.59254e-05	0.000620611	1.05692	0.188837
ARMC4	55130	-0.689714	8.60082e-05	0.000620706	1.05603	0.229332
ZNF619	285267	-0.410899	8.62076e-05	0.000621642	1.05388	0.0625729
CHST7	56548	-0.760923	8.65358e-05	0.000623089	1.05034	0.142339
CEACAM1	634	-1.16862	8.65479e-05	0.000623089	1.05021	0.340469
KIAA1107	23285	-0.426523	8.6757e-05	0.000624091	1.04797	0.127686
PDK1	5163	0.644261	8.70852e-05	0.000625947	1.04447	0.278029
DDR2	4921	-0.865695	8.77024e-05	0.000629876	1.0379	0.0366069
IGSF11	152404	-0.637785	8.83751e-05	0.000634196	1.03081	0.0550616
KCNG3	170850	-0.618511	8.85961e-05	0.000635271	1.02849	0.10939
GRIN2A	2903	-0.421083	8.86864e-05	0.000635407	1.02754	0.111327
ZBTB10	65986	-0.585274	8.88735e-05	0.000636237	1.02558	0.172625
CIRH1A	84916	0.509753	8.93894e-05	0.000639418	1.02021	0.207128
H2AFY	9555	0.412696	8.96134e-05	0.000640506	1.01788	0.0777137
B3GAT1	27087	-0.571838	8.98407e-05	0.000641617	1.01553	0.0960058
KRTAP7-1	337878	-0.534572	9.00786e-05	0.000642801	1.01307	0.190388
GSR	2936	0.518123	9.05612e-05	0.000645728	1.00811	0.116816
AZGP1	563	-0.608316	9.06743e-05	0.000646018	1.00695	0.0877333
NEDD1	121441	0.37724	9.10368e-05	0.00064793	1.00325	0.333838
TGM4	7047	-0.41447	9.1088e-05	0.00064793	1.00272	0.0748012
APOB	338	-0.422984	9.1402e-05	0.000649646	0.999528	0.111797
MYOM2	9172	-0.424121	9.21769e-05	0.000654632	0.991688	0.139155
IL6ST	3572	-0.575724	9.26435e-05	0.000657423	0.986998	0.168229
CHRDL1	91851	-0.982272	9.37521e-05	0.000664761	0.975952	0.171529
ITPKC	80271	-0.442028	9.38931e-05	0.000665231	0.974557	0.170583
PLXND1	23129	-0.708129	9.4346e-05	0.00066791	0.970089	0.0705239
ADAMTS12	81792	-0.773041	9.45503e-05	0.000668826	0.96808	0.0620087
INPP4A	3631	0.445505	9.46751e-05	0.000669177	0.966856	0.230342
MUC20	200958	-0.785843	9.49638e-05	0.000670686	0.964029	0.0993481
GRSF1	2926	0.432447	9.5258e-05	0.000671788	0.961157	0.0715545
HTR1D	3352	-0.439254	9.52704e-05	0.000671788	0.961036	0.115342
BBS1	582	-0.417852	9.58997e-05	0.000675692	0.954922	0.23915
BCL2	596	-0.851847	9.60078e-05	0.000675919	0.953877	0.0848649
WBP4	11193	-0.442929	9.61867e-05	0.000676357	0.952149	0.0851174
B3GNTL1	146712	-0.425173	9.6284e-05	0.000676357	0.95121	0.191785
RBBP7	5931	0.500836	9.62975e-05	0.000676357	0.95108	0.109105
ANTXR2	118429	-0.789865	9.63848e-05	0.000676438	0.950238	0.292747
ZNF589	51385	-0.583368	9.69019e-05	0.000679532	0.945271	0.313779
ZNF169	169841	-0.449433	9.71747e-05	0.000680318	0.942661	0.0950054
VPS13C	54832	-0.475606	9.72387e-05	0.000680318	0.94205	0.392024
FHL1	2273	-0.946495	9.72428e-05	0.000680318	0.94201	0.11456
RECQL	5965	0.472769	9.76521e-05	0.000682646	0.938111	0.27634
KLHL5	51088	0.676007	9.8528e-05	0.00068823	0.929822	0.181498
RGN	9104	-0.656868	9.86984e-05	0.000688881	0.928218	0.120737
MMP11	4320	-1.06361	0.000100302	0.000699527	0.913256	0.204523
APBA1	320	-0.413178	0.000100712	0.000701835	0.909473	0.0555931
SLC1A5	6510	0.637307	0.000101403	0.000706103	0.903122	0.0404711
MYO10	4651	0.482819	0.000101753	0.000707986	0.899926	0.0337183
ZNF596	169270	-0.403912	0.000101902	0.000708117	0.898571	0.226693
FAAH	2166	-0.410954	0.000101975	0.000708117	0.897909	0.239751
S100A2	6273	1.42035	0.00010201	0.000708117	0.897585	0.0766688
VDAC3	7419	0.421168	0.000102214	0.000708982	0.89573	0.112932
KY	339855	-0.391786	0.000102404	0.00070975	0.894004	0.0874147
MYLIP	29116	-0.7711	0.000102591	0.000710491	0.892314	0.342398
FMO4	2329	-0.515839	0.000102671	0.000710496	0.891588	0.24727
DNAJC9	23234	0.543709	0.000104645	0.000723087	0.87392	0.241823
PLAC9	219348	-0.404977	0.000104653	0.000723087	0.873847	0.0432064
SELP	6403	-0.524913	0.000105462	0.000727749	0.866702	0.203082
OPRK1	4986	-0.502128	0.000105577	0.000727749	0.865688	0.0306127
KCNAB1	7881	-0.611106	0.000105652	0.000727749	0.865033	0.135869
ENO1	2023	0.788453	0.000105654	0.000727749	0.865014	0.191303
CYP8B1	1582	-0.433327	0.000105781	0.000728062	0.863899	0.0592021
OR51B2	79345	-0.568	0.000106105	0.000729727	0.861063	0.0868012
C20orf166	128826	-0.376654	0.00010619	0.000729752	0.860317	0.0468687
EFEMP1	2202	-1.16438	0.000106557	0.000731644	0.857116	0.0747693
HRC	3270	-0.436481	0.00010663	0.000731644	0.856486	0.206461
ITIH2	3698	-0.541762	0.000107102	0.000734318	0.852388	0.129706
PRKAR2A	5576	0.407026	0.000107648	0.000737495	0.847669	0.0854144
COL27A1	85301	-0.904457	0.000107819	0.000738102	0.846193	0.292882
ACVR1C	130399	-0.445289	0.00010804	0.000739048	0.844294	0.09975
TAGLN2	8407	0.614829	0.0001082	0.000739373	0.842922	0.0973311
SPRR4	163778	-0.529372	0.000108253	0.000739373	0.842464	0.0595154
ING2	3622	0.464009	0.000108811	0.000742614	0.837697	0.184526
RTDR1	27156	-0.502196	0.000109763	0.000748427	0.829616	0.283739
IRF2BP1	26145	-0.53711	0.000109858	0.000748427	0.828814	0.186839
SEC61A2	55176	0.373221	0.000109915	0.000748427	0.828336	0.309791
RDH12	145226	-0.54049	0.000110581	0.000751346	0.822728	0.227579
CGA	1081	-0.509208	0.000110632	0.000751346	0.822302	0.0513762
TRIM23	373	-0.561415	0.000110638	0.000751346	0.82225	0.159868
TNFRSF13C	115650	-0.423411	0.00011068	0.000751346	0.821896	0.0200929
FABP5	2171	1.08005	0.00011104	0.000753214	0.818887	0.153172
HOXB4	3214	-0.492113	0.000111298	0.000754047	0.816735	0.128009
COL6A1	1291	-0.749591	0.000111332	0.000754047	0.816453	0.0911934
GADD45B	4616	-0.688944	0.000111493	0.000754568	0.815108	0.198532
FGF16	8823	-0.413671	0.000111631	0.000754928	0.813962	0.106579
PDE2A	5138	-0.531412	0.000111813	0.000755582	0.812456	0.204796
ACADS	35	-0.467007	0.000112861	0.000762088	0.803801	0.112453
GALNT1	2589	0.541655	0.000113025	0.000762617	0.802456	0.00472783
LOC338579	338579	-0.422142	0.000113193	0.000763174	0.801078	0.0891729
RHCE	6006	-0.445344	0.000113303	0.000763342	0.800173	0.135393
FZD10	11211	-1.15856	0.000113635	0.000765	0.79746	0.256179
BTBD6	90135	-0.390458	0.000113795	0.000765498	0.796157	0.0869066
NR5A2	2494	-0.540087	0.000114051	0.000766641	0.794074	0.144404
HHLA1		-0.441718	0.000114253	0.000767426	0.792427	0.13065
PSMB4	5692	0.426595	0.000114494	0.00076846	0.790479	0.0880587
CCNB3	85417	-0.415524	0.000115128	0.000771702	0.785354	0.167994
NCOA1	8648	-0.412707	0.00011515	0.000771702	0.78518	0.0570238
PPIC	5480	0.624123	0.000115518	0.000773419	0.782223	0.120215
FBN1	2200	-0.935566	0.000115579	0.000773419	0.781727	0.0776723
IRF6	3664	-0.708463	0.000115912	0.000775062	0.779063	0.217271
GPBAR1	151306	-0.482207	0.000116372	0.000777415	0.775385	0.0721101
CACNA1G	8913	-0.566335	0.000116451	0.000777415	0.774763	0.181428
BLM	641	0.478603	0.00011655	0.000777415	0.77397	0.300652
SMAD7	4092	-0.551089	0.000116612	0.000777415	0.773476	0.0179319
SLC28A2	9153	-0.538569	0.000117069	0.000779875	0.769854	0.17661
ERBB3	2065	-0.866442	0.000117188	0.000780088	0.768908	0.104059
GRIN3A	116443	-0.476225	0.000117302	0.000780262	0.768009	0.0380884
UGT2B15	7366	-0.676906	0.000117467	0.000780782	0.7667	0.116306
PLAG1	5324	-0.783851	0.000118418	0.000786514	0.759228	0.188725
PLEKHH1	57475	-0.671221	0.000118979	0.000789487	0.754845	0.40338
CLK4	57396	-0.423606	0.000119043	0.000789487	0.754351	0.140777
RBL2	5934	-0.425654	0.00012031	0.000797301	0.74453	0.248374
TCP10L	140290	-0.385053	0.000120649	0.000798952	0.741924	0.051805
BTBD9	114781	-0.392115	0.000120839	0.000799595	0.740462	0.199971
SLAMF6	114836	-0.626569	0.000120925	0.000799595	0.739802	0.0622077
BAIAP3	8938	-0.43508	0.000121677	0.000803967	0.73406	0.324531
WFDC9	259240	-0.476998	0.000121846	0.000804487	0.732774	0.124181
GML	2765	-0.385988	0.000122152	0.000805915	0.730444	0.145603
LY6K	54742	-0.737872	0.000123584	0.000814757	0.719644	0.0660618
CX3CR1	1524	-0.835722	0.000124012	0.000816976	0.716438	0.171964
GRAP	10750	-0.413948	0.000124367	0.00081871	0.713788	0.306972
WFIKKN1	117166	-0.406	0.000124504	0.00081901	0.712765	0.156904
GPR64	10149	-1.45003	0.000124907	0.000821055	0.70977	0.019417
CTSF	8722	-0.755656	0.000125505	0.00082438	0.705341	0.0782704
ATPIF1	93974	0.436306	0.000126058	0.000827401	0.701269	0.0974486
NPHS2	7827	-0.530508	0.00012635	0.000828706	0.699126	0.0920713
KLRB1	3820	-0.648635	0.000126536	0.000829316	0.697763	0.201905
SMPDL3A	10924	-0.61168	0.000126913	0.000831177	0.695005	0.148135
MMD	23531	0.485586	0.000127466	0.000834184	0.690978	0.214506
TOB1	10140	-0.564556	0.000127623	0.000834602	0.689834	0.138643
FGD5	152273	-0.54873	0.000127987	0.00083637	0.687194	0.163601
PIGF	5281	-0.399881	0.000129639	0.000846542	0.675312	0.136524
DSCAM	1826	-0.416046	0.000130622	0.000852342	0.668308	0.0634889
TPD52L1	7164	-0.626996	0.000131024	0.00085434	0.66546	0.0990611
CDCA7	83879	-0.790435	0.000131217	0.00085497	0.6641	0.0945933
MPO	4353	-0.565381	0.000131384	0.000855432	0.662923	0.0717204
ROPN1	54763	-0.376462	0.000131515	0.000855663	0.661997	0.223536
GRM7	2917	-0.39596	0.000131631	0.00085579	0.661183	0.123091
OR2S2	56656	-0.454033	0.00013222	0.00085877	0.657042	0.0572406
SLC26A7	115111	-1.21668	0.000132281	0.00085877	0.656613	0.015895
PRDM5	11107	-0.46446	0.000132528	0.000859747	0.654886	0.140539
CNDP1	84735	-0.440403	0.000133775	0.000867204	0.646211	0.0337973
TAL2	6887	-0.442486	0.000134621	0.000871648	0.640369	0.0456356
PSD2	84249	-0.400426	0.000134656	0.000871648	0.640129	0.105467
HBB	3043	-1.42251	0.000134812	0.000872024	0.639058	0.351029
MYH10	4628	0.491259	0.000135508	0.00087528	0.634286	0.163831
GTPBP6	8225	-0.396211	0.000135511	0.00087528	0.634263	0.0482378
SLC7A6	9057	0.422674	0.00013582	0.000876637	0.632157	0.00520385
CACNG7	59284	-0.369075	0.000137225	0.000885069	0.622619	0.111715
CLPX	10845	-0.395337	0.000137933	0.000888987	0.617858	0.153468
CALCRL	10203	-0.808683	0.00013843	0.000890984	0.614525	0.156044
GPAA1	8733	-0.415104	0.000138502	0.000890984	0.614045	0.187244
LECT1	11061	-0.388197	0.000138542	0.000890984	0.613774	0.138802
PFKFB4	5210	0.48091	0.00013892	0.000892774	0.611248	0.185952
PRKCG	5582	-0.396493	0.000139525	0.000896011	0.607229	0.0998805
C16orf7	9605	-0.460417	0.000139834	0.000896847	0.605178	0.103034
C16orf3	750	-0.447569	0.000139856	0.000896847	0.605032	0.115037
RPS6KA6	27330	-0.420834	0.000140456	0.0009	0.601066	0.127424
OR1G1	8390	-0.506758	0.000140549	0.0009	0.600451	0.12092
OR12D3	81797	-0.407759	0.000140665	0.000900097	0.599687	0.212427
RASSF5	83593	0.505024	0.000141715	0.000906161	0.592804	0.0609649
IMPG2	50939	-0.385235	0.000142439	0.000910142	0.588081	0.0971907
CCL16	6360	-0.495427	0.000142595	0.000910483	0.587071	0.152179
STARD9	57519	-0.708431	0.000142729	0.000910687	0.5862	0.168409
CCNE2	9134	0.888288	0.000143278	0.000913535	0.582647	0.309224
SCGN	10590	-0.496908	0.000143536	0.000914531	0.580976	0.137279
MUC12	10071	-0.41536	0.000143717	0.000915026	0.579813	0.131067
FBXO4	26272	-0.566108	0.000144111	0.000916883	0.577276	0.224938
APOL4	80832	-0.516967	0.00014531	0.00092385	0.569606	0.0423554
TTL	150465	0.556424	0.000145529	0.000924584	0.568211	0.13425
CDH22	64405	-0.384397	0.00014688	0.000932303	0.559655	0.104169
OR10J1	26476	-0.50684	0.000146953	0.000932303	0.559195	0.160262
GJA10	84694	-0.383148	0.000147145	0.000932646	0.557983	0.161498
PPIF	10105	0.715335	0.000147309	0.000932646	0.55695	0.295362
COL22A1	169044	-0.544592	0.00014732	0.000932646	0.55688	0.0364101
GLIPR1	11010	-0.848294	0.000148499	0.000939438	0.549506	0.0880319
GPR3	2827	-0.422615	0.000148825	0.000940836	0.547473	0.11161
MUM1	84939	-0.507737	0.000149395	0.000943772	0.543933	0.19479
NCF2	4688	0.551333	0.000149841	0.00094592	0.541172	0.142053
GLIS1	148979	-0.410051	0.000150682	0.000950081	0.535995	0.239005
PRKCQ	5588	-0.704613	0.000150761	0.000950081	0.53551	0.15154
CSNK2A1	1457	0.430716	0.00015082	0.000950081	0.535145	0.313839
ZNF513	130557	-0.47521	0.000151177	0.00095166	0.532955	0.129997
TRAF3	7187	0.46525	0.000151521	0.000952655	0.530854	0.0886721
AOC2	314	-0.46356	0.000151549	0.000952655	0.530682	0.0897824
KLK1	3816	-0.499657	0.000151988	0.000954734	0.528004	0.17558
CD3E	916	-0.456211	0.000152094	0.000954734	0.52736	0.0428763
MAN2B1	4125	0.417311	0.000152744	0.000958143	0.52341	0.0774195
CRISP3	10321	-1.3047	0.000153311	0.000960983	0.51998	0.179079
OPHN1	4983	-0.388109	0.000153412	0.000960983	0.519369	0.0721592
CA1	759	-0.499878	0.000153609	0.000961537	0.518186	0.119922
PTPRT	11122	-0.636613	0.000155331	0.000971044	0.507867	0.0532299
CAMKK1	84254	-0.378007	0.000155345	0.000971044	0.507782	0.103648
SLC7A10	56301	-0.520892	0.000155869	0.000973639	0.504663	0.0663483
PPARD	5467	0.450328	0.000156298	0.000975194	0.50212	0.078149
YPEL3	83719	-0.618926	0.000156419	0.000975194	0.501404	0.133226
ZNF575	284346	-0.518782	0.000156446	0.000975194	0.501244	0.0997399
CYP4A11	1579	-0.504076	0.000156984	0.000977832	0.498067	0.161691
SLC39A13	91252	-0.423703	0.000157089	0.000977832	0.497451	0.081824
ZDHHC2	51201	-0.966709	0.000159427	0.000991691	0.483781	0.222526
CHST4	10164	-0.711575	0.000160172	0.000995633	0.479466	0.208001
KCNG4	93107	-0.448686	0.000161936	0.0010059	0.469332	0.122785
SFXN4	119559	0.444551	0.0001622	0.00100684	0.467823	0.141539
YWHAZ	7534	0.463081	0.000162735	0.0010091	0.464779	0.191471
MAD2L1	4085	1.06529	0.000162838	0.0010091	0.464193	0.280204
EPRS	2058	0.477025	0.000162904	0.0010091	0.463818	0.10863
CYLD	1540	-0.434173	0.000163379	0.00101134	0.461121	0.120751
TNFSF10	8743	-0.971901	0.000163711	0.00101217	0.459242	0.162443
DMPK	1760	-0.43617	0.000163739	0.00101217	0.459083	0.165076
ZNF555	148254	-0.462673	0.000163934	0.00101267	0.457986	0.127072
USP18	11274	0.538869	0.00016443	0.00101503	0.455192	0.293746
CDH11	1009	-1.24092	0.000164543	0.00101503	0.454551	0.1362
GALM	130589	0.388277	0.000164877	0.00101638	0.452679	0.0562266
SLC6A5	9152	-0.462322	0.000165101	0.00101706	0.451424	0.0708118
SLC2A6	11182	0.611639	0.000166306	0.00102377	0.444696	0.105182
ADCYAP1	116	-0.480946	0.000166504	0.00102429	0.443592	0.1208
ZNF614	80110	-0.429758	0.000167307	0.00102852	0.439142	0.102731
SEMA5B	54437	-0.694552	0.000168353	0.00103424	0.433377	0.122924
ZDHHC1	29800	-0.423514	0.000168678	0.00103552	0.431594	0.386158
PABPC3	5042	0.370868	0.000168894	0.00103613	0.430407	0.136554
EPX	8288	-0.390646	0.000169077	0.00103654	0.429407	0.0933731
STK36	27148	-0.452726	0.000169925	0.00104102	0.42478	0.297777
THPO	7066	-0.395928	0.000170212	0.00104207	0.423219	0.115752
MT1G	4495	-0.983356	0.000170754	0.00104467	0.420279	0.034749
NUDT11	55190	-0.800644	0.000171224	0.00104683	0.417735	0.0992236
CAPZB	832	0.382996	0.000171915	0.00105033	0.414011	0.190273
LRP11	84918	0.588052	0.000172072	0.00105057	0.413167	0.0841941
HBBP1	3044	-0.437558	0.000172862	0.00105467	0.408928	0.15734
PGM3	5238	-0.45969	0.000173029	0.00105497	0.408038	0.220514
ME2	4200	0.411318	0.000173673	0.00105817	0.404603	0.00956761
ACRC	93953	-0.449685	0.00017466	0.00106346	0.399359	0.0503659
GCLM	2730	0.827819	0.00017509	0.00106527	0.397087	0.128165
COPZ2	51226	-0.658707	0.000175196	0.00106527	0.396529	0.0398936
ME1	4199	0.999552	0.000175514	0.00106647	0.394853	0.164377
HR	55806	-0.431177	0.000176574	0.00107197	0.389281	0.120766
CAV3	859	-0.462459	0.000176659	0.00107197	0.388836	0.157007
MOGAT2	80168	-0.382164	0.000177522	0.00107648	0.384331	0.154067
SHOX	6473	-0.483701	0.000177851	0.00107731	0.382622	0.148683
KCNK6	9424	-0.721294	0.000177901	0.00107731	0.382358	0.33409
SYTL4	94121	-0.716492	0.00017961	0.00108692	0.37352	0.272223
OFD1	8481	-0.536721	0.000179833	0.00108753	0.372372	0.284177
DOC2B	8447	-0.42663	0.000180244	0.00108828	0.370262	0.185536
GPR55	9290	-0.397729	0.00018028	0.00108828	0.370076	0.0963003
EFHD1	80303	-0.856192	0.000180375	0.00108828	0.369589	0.15179
PRF1	5551	-0.699841	0.000180444	0.00108828	0.369235	0.0171121
FKBP7	51661	-0.626022	0.000180781	0.00108892	0.367512	0.1002
EDARADD	128178	-0.451288	0.000180795	0.00108892	0.367442	0.0695567
CDK8	1024	0.555103	0.000181421	0.00109195	0.364245	0.091565
LZTFL1	54585	-0.551859	0.000182323	0.00109664	0.359658	0.223792
PTGER1	5731	-0.393289	0.000182734	0.00109818	0.357576	0.0157155
PYY	5697	-0.418646	0.000182824	0.00109818	0.357119	0.188669
POPDC2	64091	-0.379869	0.000183052	0.0010988	0.355971	0.125871
DEPDC1	55635	0.889293	0.000183686	0.00110187	0.352774	0.377259
CYYR1	116159	-0.785299	0.000184046	0.0011031	0.350964	0.0746307
PDE8B	8622	-0.70226	0.000184138	0.0011031	0.3505	0.275477
KIAA0240	23506	-0.439419	0.000184823	0.00110646	0.347066	0.0656718
HEPH	9843	-0.9544	0.000185109	0.00110743	0.34564	0.177113
COL5A1	1289	-0.921341	0.000185969	0.00111183	0.341353	0.0561459
IRS4	8471	-0.381889	0.000186685	0.00111536	0.3378	0.0961089
CACNG3	10368	-0.378977	0.0001873	0.00111828	0.334764	0.0438132
KCNE2	9992	-0.474233	0.000187461	0.0011185	0.333968	0.0424697
HSPB2	3316	-0.657967	0.000188965	0.00112672	0.326583	0.0981471
PRKG2	5593	-0.470749	0.00019127	0.0011397	0.315378	0.185389
RORA	6095	-0.848333	0.000192026	0.00114344	0.311732	0.237914
MAPKAP1	79109	0.499709	0.000192192	0.00114366	0.310934	0.0829571
CRELD1	78987	-0.393842	0.000192551	0.00114503	0.30921	0.147872
CYP11A1	1583	-0.450515	0.000193555	0.00115007	0.304404	0.110289
NFATC4	4776	-0.456226	0.000193655	0.00115007	0.303924	0.182901
NRXN3	9369	-1.04872	0.000193983	0.00115125	0.302362	0.13095
GRIK3	2899	-0.384812	0.000195023	0.00115665	0.297422	0.149528
JUNB	3726	-0.716945	0.000195323	0.00115766	0.296	0.159632
HTR6	3362	-0.387974	0.000196141	0.00116174	0.292136	0.079034
IQGAP3	128239	0.622992	0.000196518	0.0011632	0.290362	0.356664
IRF2	3660	-0.567647	0.000197025	0.00116543	0.287981	0.227807
FLJ40852	285962	-0.399368	0.000197332	0.00116647	0.286546	0.36368
NPTX1	4884	-0.629516	0.000197589	0.00116721	0.285343	0.168385
GRB14	2888	1.10363	0.000198247	0.00117032	0.282271	0.056695
OMG	4974	-0.497278	0.000199152	0.00117489	0.278064	0.12258
ATP1B1	481	0.636043	0.00019957	0.00117658	0.276126	0.0311415
LHPP	64077	-0.44785	0.000201043	0.00118448	0.269331	0.0143727
GFI1B	8328	-0.385183	0.00020155	0.00118669	0.267002	0.10323
PCNP	57092	-0.434934	0.000203406	0.00119682	0.258538	0.0552648
PXT1	222659	-0.396339	0.000204726	0.00120379	0.25256	0.0805249
RAP1B	5908	0.429632	0.000205093	0.00120516	0.250907	0.088893
ZNF2	7549	-0.361971	0.000205318	0.00120569	0.249894	0.0387525
PSG3	5671	-0.472515	0.000206066	0.00120928	0.246532	0.0730286
DEFB118	117285	-0.489104	0.000206281	0.00120933	0.245569	0.0800635
DCDC2	51473	-0.825495	0.000206345	0.00120933	0.245284	0.0966159
PCDH7	5099	-1.16001	0.000206484	0.00120935	0.244661	0.181139
ELMOD1	55531	-0.411778	0.000207626	0.00121524	0.23957	0.128943
ACTR2	10097	0.495523	0.000208828	0.00122147	0.234238	0.117445
C1orf21	81563	-0.650085	0.000209623	0.00122458	0.230727	0.261227
C8A	731	-0.38473	0.000209634	0.00122458	0.230678	0.169413
TP53BP2	7159	0.467919	0.000209932	0.00122552	0.229368	0.174289
CHUK	1147	0.471122	0.000210583	0.00122851	0.226509	0.112378
TLE4	7091	-0.843681	0.00021104	0.00123038	0.224505	0.0922994
BMP1	649	-0.471584	0.000211623	0.00123297	0.221959	0.142028
TRIM51		-0.397391	0.000212737	0.00123865	0.217108	0.108563
GSTM2	2946	-0.635653	0.000213479	0.00124216	0.213892	0.0609738
SLAMF8	56833	0.600981	0.000213854	0.00124353	0.212272	0.225177
NDUFS6	4726	0.489913	0.000214366	0.0012457	0.210064	0.137112
TMF1	7110	0.438855	0.000214558	0.001246	0.209238	0.0672531
PKLR	5313	-0.425556	0.000215777	0.00125184	0.204007	0.123606
GNG7	2788	-0.561277	0.000215912	0.00125184	0.203428	0.0792651
IL18	3606	0.805789	0.000215984	0.00125184	0.203121	0.185272
GJA1	2697	-0.955827	0.000216346	0.00125312	0.201575	0.133912
SPIRE2	84501	-0.411517	0.000217798	0.00126071	0.195398	0.1007
ALOX12	239	-0.501085	0.000220754	0.001277	0.182951	0.111693
KLK7	5650	-0.670542	0.000221753	0.00128153	0.178785	0.123845
TTTY6	84672	-0.466338	0.000221825	0.00128153	0.178486	0.129847
BCAP29	55973	-0.42578	0.000222233	0.00128248	0.176787	0.229617
CLCNKB	1188	-0.416028	0.000222277	0.00128248	0.176606	0.0251901
DNAJC5G	285126	-0.39259	0.000222524	0.00128307	0.17558	0.118504
JAM2	58494	-0.655975	0.000223062	0.00128534	0.173353	0.171553
KLHL13	90293	-0.816748	0.000223242	0.00128555	0.172606	0.27645
CNN2	1265	0.491015	0.000223447	0.0012859	0.171758	0.0305625
G6PC2	57818	-0.572794	0.00022379	0.00128704	0.170345	0.146673
AADAC	13	-0.395492	0.000224232	0.00128876	0.168522	0.0511862
GPRC5D	55507	-0.396289	0.000224419	0.001289	0.167754	0.152657
MSI1	4440	-0.37506	0.000225253	0.00129296	0.164329	0.112209
DIO2	1734	-1.25625	0.000225518	0.00129303	0.163244	0.306301
UBE3C	9690	0.425155	0.000225671	0.00129303	0.162617	0.165093
PPM1F	9647	-0.36933	0.0002257	0.00129303	0.162498	0.134835
SLC7A9	11136	-0.410171	0.000226552	0.00129708	0.159019	0.167816
WNT5A	7474	-0.776615	0.000228411	0.00130651	0.151476	0.323102
MASP1	5648	-0.562963	0.000228493	0.00130651	0.151145	0.153854
LGI4	163175	-0.467982	0.000228796	0.0013074	0.149925	0.14984
NLGN2	57555	-0.499743	0.00022917	0.00130871	0.148415	0.0182953
FBXO40	51725	-0.394786	0.000230397	0.00131487	0.143488	0.129461
GDF5	8200	-0.442597	0.000231382	0.00131965	0.139551	0.127613
PHGDH	26227	0.654537	0.000231742	0.00132085	0.138117	0.210972
TGM5	9333	-0.388326	0.000232195	0.00132259	0.136311	0.109922
NTN4	59277	-0.741632	0.000232649	0.00132433	0.134512	0.0353693
ZNF510	22869	-0.378889	0.000237582	0.00135155	0.115149	0.116043
RTBDN	83546	-0.431162	0.000237914	0.00135205	0.113859	0.134042
HIST1H3C	8352	-0.438044	0.000237979	0.00135205	0.113608	0.133995
CLCA1	1179	-0.389989	0.000238124	0.00135205	0.113048	0.0657007
C1QTNF4	114900	-0.500751	0.000238459	0.00135309	0.11175	0.171512
GJA8	2703	-0.371788	0.000239287	0.00135668	0.108551	0.072622
PACRG	135138	-0.50905	0.000239481	0.00135668	0.107802	0.309237
HTR1E	3354	-0.587758	0.000239549	0.00135668	0.107543	0.116546
COL6A2	1292	-1.09248	0.000241425	0.00136644	0.100345	0.0976492
GRM2	2912	-0.424354	0.000242864	0.00137372	0.0948609	0.110128
S100A8	6279	1.28864	0.000247132	0.00139685	0.0787921	0.122305
GMPPA	29926	-0.427758	0.000247267	0.00139685	0.0782864	0.25744
OTC	5009	-0.380803	0.000249411	0.00140757	0.0703235	0.0515373
PPM1L	151742	-0.46749	0.000249598	0.00140757	0.069632	0.335381
KIR2DL4	3805	-0.383628	0.000249639	0.00140757	0.0694819	0.0557569
TIMM17A	10440	0.462035	0.000249977	0.00140859	0.0682338	0.0927557
ORM1	5004	-0.794586	0.000251237	0.0014148	0.0635949	0.121261
ZNF436	80818	-0.424391	0.000254151	0.00142965	0.0529604	0.0510691
SYNPO2	171024	-0.784177	0.000254196	0.00142965	0.0527968	0.190873
IL4R	3566	0.459132	0.000254405	0.00142993	0.0520375	0.011956
PCP2	126006	-0.441926	0.000254836	0.00143145	0.0504767	0.163599
FH	2271	0.462214	0.000257887	0.00144767	0.0395046	0.0720704
SMTN	6525	-0.660381	0.000258068	0.00144778	0.0388576	0.21276
MRVI1	10335	-0.779249	0.000258544	0.00144918	0.0371561	0.335648
HTR3B	9177	-0.380692	0.000258762	0.00144918	0.0363811	0.0829702
ADRA2A	150	-1.02611	0.000258806	0.00144918	0.0362229	0.287046
PCDHB4	56131	-0.615056	0.000259798	0.00145382	0.032696	0.0127935
IRS1	3667	-0.876768	0.000260683	0.00145786	0.0295597	0.263485
PIWIL4	143689	-0.484215	0.000261476	0.00146138	0.0267605	0.0810598
BTG2	7832	-0.835186	0.000262227	0.00146466	0.0241165	0.306127
ARMCX2	9823	-0.968934	0.000263124	0.00146875	0.0209658	0.0240158
STK35	140901	0.411029	0.000264442	0.00147518	0.0163609	0.207587
TSHB	7252	-0.403059	0.000264764	0.00147606	0.0152388	0.0470456
MC4R	4160	-0.385629	0.000265055	0.00147676	0.0142242	0.110454
MMP8	4317	-0.486564	0.000265831	0.00147963	0.0115291	0.101193
GDF3	9573	-0.372197	0.000265902	0.00147963	0.011283	0.187854
DIXDC1	85458	-0.728914	0.000266978	0.00148368	0.00755979	0.204782
LCN6	158062	-0.448631	0.000267092	0.00148368	0.00716613	0.181339
NR2F2	7026	-1.03996	0.00026714	0.00148368	0.00700076	0.131348
CSN2	1447	-0.354249	0.000267295	0.00148368	0.00646812	0.116629
SALL1	6299	-0.766203	0.000268565	0.0014898	0.00209849	0.272584
TLR3	7098	-0.630811	0.000269375	0.00149336	-0.000677567	0.12166
UGT2B17	7367	-0.789754	0.000270061	0.00149624	-0.00302155	0.0141198
RBP7	116362	-0.903692	0.000270379	0.00149707	-0.00410897	0.031933
CASQ2	845	-0.412358	0.00027152	0.00150245	-0.00798879	0.123547
KCTD16	57528	-0.414341	0.000272007	0.00150421	-0.00963987	0.0705475
CD34	947	-0.609774	0.000272631	0.00150674	-0.0117544	0.118902
CNTNAP4	85445	-0.550728	0.000273462	0.00151039	-0.0145602	0.171052
ZNF132	7691	-0.406062	0.000274173	0.00151338	-0.0169527	0.196409
TTC18	118491	-0.892792	0.000274621	0.00151492	-0.0184562	0.358763
RFX5	5993	0.390956	0.000276286	0.00152316	-0.0240284	0.030239
ACY3	91703	-0.413015	0.000276659	0.00152427	-0.0252701	0.333558
USH1G	124590	-0.476979	0.000278272	0.00153222	-0.0306293	0.1747
TIAL1	7073	0.35635	0.00027936	0.00153725	-0.0342234	0.104817
APOA1	335	0.396269	0.000280312	0.00154155	-0.0373608	0.174235
MMP12	4321	1.16829	0.000280826	0.00154259	-0.0390479	0.0739627
ZNF367	195828	0.622072	0.000280848	0.00154259	-0.0391214	0.310458
ATP1A4	480	-0.383675	0.000281238	0.00154378	-0.0403997	0.168701
CCL22	6367	-0.432228	0.000282494	0.00154972	-0.0445038	0.143583
BCKDHA	593	-0.392796	0.000283864	0.00155567	-0.0489637	0.185198
SOX5	6660	-0.534634	0.000283926	0.00155567	-0.0491654	0.297156
RRAGC	64121	0.369938	0.00028485	0.00155977	-0.0521581	0.207966
PSG6	5675	-0.527822	0.000286179	0.00156608	-0.0564451	0.106614
GPR77	27202	-0.367	0.000286645	0.00156767	-0.0579467	0.181128
ZNF578	147660	-0.354602	0.000287885	0.00157349	-0.061924	0.0835358
PHF19	26147	0.473912	0.000289677	0.00158231	-0.0676399	0.273903
HMGCS2	3158	-0.384555	0.00029051	0.00158589	-0.0702847	0.137193
SLC4A9	83697	-0.490146	0.000291295	0.0015892	-0.0727707	0.065596
ZNF526	116115	-0.523193	0.000295189	0.00160947	-0.0850047	0.126161
CDC25C	995	0.706153	0.000296435	0.00161527	-0.0888825	0.379291
CAPN12	147968	-0.535791	0.000296872	0.00161666	-0.09024	0.105801
EIF5B	9669	0.436034	0.000297084	0.00161683	-0.0908992	0.212941
CTAGE5	4253	-0.550766	0.000297452	0.00161785	-0.0920394	0.335019
CASP10	843	-0.406775	0.000299116	0.00162591	-0.0971762	0.025503
GYPB	2994	-0.503817	0.000302976	0.00164589	-0.108986	0.112954
ALDH1A1	216	-1.2185	0.000305097	0.0016564	-0.115409	0.207638
TDRD3	81550	-0.368129	0.000305543	0.00165781	-0.116756	0.294584
GZMA	3001	-0.884589	0.00030597	0.00165912	-0.118042	0.0968789
ULK1	8408	-0.363444	0.000308056	0.00166941	-0.124297	0.18407
IL18BP	10068	-0.395058	0.000308884	0.00167289	-0.126769	0.0590596
ADAMTS17	170691	-0.60247	0.000310264	0.00167934	-0.130875	0.190191
CPT1C	126129	-0.637971	0.000311181	0.00168328	-0.133592	0.0143869
CCAR1	55749	0.527474	0.000312028	0.00168684	-0.136096	0.131403
JAM3	83700	-0.724148	0.000312836	0.00168941	-0.138476	0.176453
RPL34	6164	-0.389079	0.000312882	0.00168941	-0.138612	0.225571
HTR1B	3351	-0.3773	0.000313512	0.00169179	-0.140462	0.156349
CECR6	27439	-0.417666	0.00031618	0.00170442	-0.148265	0.13063
JUN	3725	-0.530533	0.000316234	0.00170442	-0.148423	0.260725
GABARAPL1	23710	-0.570772	0.000316742	0.00170612	-0.149899	0.0347995
YARS	8565	0.485858	0.000316966	0.0017063	-0.15055	0.19375
HTR1A	3350	-0.401811	0.000318307	0.00171249	-0.154438	0.157048
PHF8	23133	-0.438186	0.000319824	0.00171961	-0.158814	0.167883
TCL6	27004	-0.407864	0.000320079	0.00171995	-0.159549	0.123672
CRYGS	1427	-0.387022	0.000327389	0.00175804	-0.180332	0.290672
RIBC2	26150	0.678254	0.000327563	0.00175804	-0.180821	0.189596
TNFRSF10B	8795	0.529096	0.000327931	0.00175895	-0.181854	0.0637288
SPATA6	54558	-0.509351	0.00032851	0.0017604	-0.183479	0.320741
CSNK2A2	1459	0.478554	0.000328595	0.0017604	-0.183716	0.0317391
MEPE	56955	-0.439425	0.000330736	0.00176998	-0.189695	0.142914
C1QTNF7	114905	-0.437457	0.00033078	0.00176998	-0.189816	0.177776
PLAGL1	5325	-0.754522	0.000333168	0.00178169	-0.196437	0.0774977
C14orf45	80127	-0.743503	0.000333595	0.0017829	-0.197613	0.410995
SLC26A10	65012	-0.517457	0.000333865	0.00178328	-0.198358	0.0991646
HIBADH	11112	-0.514226	0.000334603	0.00178518	-0.20039	0.0102935
DLX2	1746	-0.363523	0.00033462	0.00178518	-0.200439	0.0359401
PAX6	5080	0.592961	0.00033538	0.00178816	-0.202526	0.0707983
CIB2	10518	-0.45459	0.000335621	0.00178825	-0.203185	0.01839
MLH3	27030	-0.383063	0.000335798	0.00178825	-0.203672	0.177173
CEACAM4	1089	-0.549552	0.000336037	0.00178846	-0.204326	0.217818
HYAL1	3373	-0.464724	0.00033895	0.00180288	-0.212268	0.0812805
ITGB8	3696	-0.588438	0.00034335	0.0018252	-0.224134	0.065219
BRCA1	672	0.55861	0.000344508	0.00183026	-0.227233	0.293808
KIAA0040	9674	-0.415207	0.00034747	0.0018449	-0.235107	0.110747
SPTBN4	57731	-0.372584	0.000348315	0.00184735	-0.237342	0.0494623
ADCY7	113	-0.629575	0.000348376	0.00184735	-0.237504	0.160211
MAL	4118	1.29438	0.000348553	0.00184735	-0.23797	0.359452
EYA2	2139	-1.14281	0.000349429	0.00185018	-0.240279	0.362303
AKAP10	11216	-0.406002	0.000349502	0.00185018	-0.240471	0.209147
MUC16	94025	-1.06834	0.000350305	0.00185333	-0.242582	0.197358
PPP1R1C	151242	-0.413721	0.000351064	0.00185625	-0.244573	0.00767609
CSTA	1475	0.677573	0.000351359	0.0018567	-0.245345	0.21737
SCML2	10389	-0.383873	0.000352717	0.00186278	-0.248895	0.105903
PRKCA	5578	-0.73085	0.000352933	0.00186282	-0.249457	0.275862
MLH1	4292	-0.692917	0.000353902	0.00186683	-0.25198	0.035266
BARX2	8538	-0.375864	0.000354171	0.00186714	-0.252677	0.106462
HSD3B2	3284	-0.400675	0.000355226	0.0018716	-0.255414	0.122333
THADA	63892	-0.415998	0.00035647	0.00187704	-0.258629	0.187486
KRT24	192666	-0.534001	0.000357264	0.00188012	-0.260676	0.151906
PITX2	5308	0.716673	0.000358089	0.00188335	-0.262798	0.251795
CTSC	1075	0.584085	0.000360156	0.0018931	-0.268089	0.0744947
PRB1	5542	-0.374269	0.000360468	0.00189363	-0.268886	0.075916
PGD	5226	0.847384	0.000360725	0.00189386	-0.269541	0.112673
ZNF599	148103	-0.398038	0.000361081	0.00189461	-0.270448	0.0903085
MKI67	4288	0.819289	0.000364891	0.00191307	-0.280101	0.305797
TARS	6897	0.519242	0.000365027	0.00191307	-0.280443	0.20141
ADSSL1	122622	-0.5332	0.000365678	0.00191536	-0.282083	0.129332
GZMH	2999	-0.557135	0.000369319	0.00193329	-0.291191	0.00726443
UPK2	7379	-0.368142	0.00037187	0.0019455	-0.297522	0.0163188
MPST	4357	-0.504976	0.000372175	0.00194596	-0.298274	0.333652
HOXC6		1.10912	0.000373134	0.00194983	-0.300641	0.180344
PLCD4	84812	-0.496483	0.000374242	0.00195291	-0.303366	0.0175274
CDC6	990	0.734745	0.000374255	0.00195291	-0.303398	0.255209
SOX1	6656	-0.412482	0.000374382	0.00195291	-0.303709	0.135389
MT4	84560	-0.648567	0.000375604	0.00195815	-0.306707	0.228184
C17orf28	283987	-0.423295	0.00037636	0.00196094	-0.308553	0.264044
CYP4F12	66002	-0.360516	0.000379321	0.00197521	-0.315758	0.155364
SOCS1	8651	-0.493568	0.000379971	0.0019765	-0.317332	0.0137053
C10orf68		-0.434735	0.000380011	0.0019765	-0.31743	0.243283
FEM1C	56929	-0.407159	0.000382239	0.00198693	-0.322803	0.106157
PDP2	57546	0.428592	0.000382856	0.00198898	-0.324285	0.140684
NFE2L3	9603	0.665611	0.000385734	0.00200273	-0.331169	0.0919539
MTMR3	8897	-0.348777	0.000386071	0.00200273	-0.331971	0.166573
ATP8B1	5205	-0.592047	0.000386177	0.00200273	-0.332223	0.214825
SIGLEC5	8778	-0.478586	0.000387096	0.00200573	-0.334407	0.0667087
ATXN1	6310	-0.468842	0.000387205	0.00200573	-0.334667	0.274147
STIM1	6786	-0.396241	0.000387536	0.00200628	-0.335451	0.265642
GPR156	165829	-0.391724	0.000388506	0.00200794	-0.33775	0.197846
TMEM30B	161291	-0.938573	0.000388511	0.00200794	-0.33776	0.0568074
ADPRHL1	113622	-0.436864	0.000388685	0.00200794	-0.338172	0.211451
SUMO3	6612	0.523427	0.000388757	0.00200794	-0.338343	0.195075
CPLX2	10814	-0.358788	0.000389411	0.00201016	-0.339888	0.0689509
TECTB	6975	-0.393446	0.00039038	0.00201399	-0.342172	0.129224
CINP	51550	0.361764	0.000394209	0.00203257	-0.351142	0.138691
RBM23	55147	-0.672465	0.00039552	0.00203815	-0.354191	0.142977
ODF3	113746	-0.393298	0.000395838	0.00203861	-0.35493	0.0597598
CASP6	839	0.491591	0.000396783	0.0020423	-0.357121	0.0348082
SLC10A1	6554	-0.343221	0.000397136	0.00204294	-0.357939	0.0946708
ZNF347	84671	-0.346779	0.000397908	0.00204573	-0.359723	0.158144
CYP2A6	1548	-0.345243	0.000399883	0.00205388	-0.364273	0.145992
TRIM37	4591	0.361005	0.000400238	0.00205388	-0.365087	0.18338
SULF2	55959	-1.04476	0.000400426	0.00205388	-0.365519	0.159475
PLB1	151056	-0.468187	0.000400427	0.00205388	-0.365523	0.0864629
HPS6	79803	-0.392469	0.000400653	0.00205388	-0.366041	0.128404
SERPINA9	327657	-0.351566	0.000400876	0.00205388	-0.366551	0.16983
GDNF	2668	-0.595509	0.000401201	0.00205437	-0.367296	0.183829
SSX3	10214	-0.376547	0.000401624	0.00205465	-0.368265	0.0944594
RAPGEF4	11069	-0.361445	0.000401716	0.00205465	-0.368475	0.142147
C20orf160	140706	-0.536422	0.000404028	0.00206529	-0.373747	0.196601
GPR6	2830	-0.351155	0.00040433	0.0020656	-0.374433	0.131291
PPP2R2B	5521	-0.597083	0.000404552	0.0020656	-0.374939	0.0360585
XBP1	7494	-0.696871	0.000405687	0.00207021	-0.377513	0.274644
RFNG	5986	-0.437294	0.000406424	0.00207263	-0.379179	0.0229559
CTHRC1	115908	1.05396	0.000406625	0.00207263	-0.379634	0.249752
GK2	2712	-0.363001	0.000409933	0.00208727	-0.387077	0.168079
TEX15	56154	-0.373369	0.000409966	0.00208727	-0.387151	0.107273
DNALI1	7802	-0.931058	0.000410392	0.00208825	-0.388106	0.263396
PDLIM4	8572	-0.550168	0.000414146	0.00210493	-0.39647	0.289639
ZNF175	7728	-0.34732	0.000414154	0.00210493	-0.396486	0.0296072
CIDEA	1149	-0.423152	0.000414379	0.00210493	-0.396986	0.0677642
DYRK2	8445	0.550203	0.000415774	0.00211082	-0.400073	0.201897
AGRP	181	-0.364181	0.000417693	0.00211935	-0.404303	0.12489
GIT1	28964	-0.457018	0.000420379	0.00213177	-0.41019	0.0167282
SRD5A1	6715	0.605887	0.000423517	0.00214646	-0.417019	0.304575
C5	727	-0.582357	0.000423802	0.00214669	-0.417638	0.204421
KCNB2	9312	-0.483696	0.000425559	0.00215436	-0.421436	0.0875115
IL5RA	3568	-0.403995	0.000426895	0.0021599	-0.424315	0.168696
NGFR	4804	-0.438797	0.000430841	0.00217863	-0.432764	0.0623705
GPR101	83550	-0.379202	0.000431579	0.00218112	-0.434334	0.0838693
ELP3	55140	-0.693384	0.000432882	0.00218647	-0.437104	0.395489
C20orf96	140680	-0.379631	0.000434773	0.00219478	-0.441106	0.209203
ATP2B2	491	-0.611526	0.000435996	0.00219943	-0.443685	0.00189293
NLGN4X	57502	-1.01282	0.000436282	0.00219943	-0.444286	0.176437
SPTB	6710	-0.35001	0.000436434	0.00219943	-0.444607	0.0848438
PTPN21	11099	-0.433698	0.00043689	0.00220035	-0.445565	0.165334
CXCL12	6387	-0.823297	0.00043711	0.00220035	-0.446028	0.138878
EOMES	8320	-0.61668	0.000438274	0.00220497	-0.44847	0.0298728
GNAT2	2780	-0.411178	0.000438765	0.00220619	-0.449497	0.117724
MGAT5	4249	0.382113	0.000442426	0.00222335	-0.457124	0.00163709
C20orf26	26074	-0.456949	0.000442896	0.00222446	-0.4581	0.294263
PSMD14	10213	0.486507	0.000445699	0.00223727	-0.46389	0.159094
MAP3K1	4214	-0.420707	0.000448043	0.00224778	-0.468706	0.0997288
NIPBL	25836	-0.441916	0.000449674	0.00225469	-0.472041	0.107576
APOH	350	-0.40511	0.000450952	0.00225983	-0.474646	0.119855
NR4A3	8013	-0.542506	0.000451471	0.00226116	-0.475702	0.121737
PPP3CA	5530	0.435206	0.000453568	0.00227039	-0.479956	0.165718
UGDH	7358	-0.457327	0.000454111	0.00227183	-0.481053	0.129088
ATP2C1	27032	-0.362407	0.000456268	0.00228134	-0.485402	0.163292
NCR1	9437	-0.342262	0.000457145	0.00228357	-0.487164	0.111359
TRAM1L1	133022	-0.600129	0.000457225	0.00228357	-0.487326	0.0121522
CSPG5	10675	0.695038	0.000460576	0.00229902	-0.494027	0.424933
SH3BP4	23677	0.519506	0.00046368	0.00231321	-0.50019	0.0880831
SLC25A18	83733	-0.368784	0.000471231	0.00234957	-0.515011	0.124377
SH3YL1	26751	-0.843768	0.000472236	0.00235327	-0.516967	0.382934
SRD5A2	6716	-0.628108	0.000472704	0.00235345	-0.517876	0.269631
MC2R	4158	-0.367987	0.000472802	0.00235345	-0.518065	0.147081
MAPT	4137	-0.469668	0.000474894	0.00236255	-0.522116	0.102098
ADCY2	108	-0.430143	0.000476054	0.002367	-0.524353	0.0852735
C21orf59	56683	0.438308	0.000477402	0.0023717	-0.526947	0.174905
MYO15A	51168	-0.411467	0.000477782	0.0023717	-0.527679	0.108376
GFPT2	9945	-0.750486	0.000477796	0.0023717	-0.527704	0.00478848
POLR2B	5431	0.389012	0.000478507	0.0023739	-0.529068	0.184321
MYF5	4617	-0.362605	0.0004791	0.00237552	-0.530204	0.10178
SDC1	6382	0.76587	0.000480806	0.00238266	-0.533466	0.0706372
CYFIP2	26999	0.52359	0.000483275	0.00239357	-0.538165	0.320621
HLA-DMB	3109	-0.728274	0.000484864	0.0024001	-0.541174	0.306075
VIPR2	7434	-0.413982	0.000485308	0.00240097	-0.542015	0.274793
TAS2R45	259291	-0.481621	0.000487443	0.0024102	-0.546042	0.158538
HAAO	23498	-0.42155	0.000488643	0.00241459	-0.548295	0.143231
HSPD1	3329	0.374922	0.000488873	0.00241459	-0.548727	0.215708
PGM5	5239	-0.711123	0.000490808	0.0024228	-0.552351	0.110149
NDUFV3	4731	0.448664	0.000491948	0.00242709	-0.554479	0.0544883
KLRC3	3823	-0.349878	0.00049491	0.00244035	-0.559983	0.0825512
PILRB	29990	-0.529726	0.00049699	0.00244925	-0.563829	0.245997
EPS8L1	54869	-0.583079	0.000498272	0.00245422	-0.566193	0.136249
OPRM1	4988	-0.338747	0.000499606	0.00245943	-0.568644	0.0914054
LACTB	114294	0.351751	0.000502257	0.00247112	-0.573497	0.219599
NOLC1	9221	0.392833	0.000503556	0.00247614	-0.575866	0.227062
S100A13	6284	-0.699055	0.000503958	0.00247675	-0.576598	0.134078
KLK10	5655	-0.89191	0.00050567	0.0024838	-0.579707	0.179949
RAB37	326624	-0.372445	0.000506422	0.00248612	-0.581069	0.0924191
SNAPC4	6621	-0.35201	0.000506965	0.00248742	-0.582052	0.170059
FAM49B	51571	0.455457	0.000508586	0.00249393	-0.584979	0.294093
BAAT	570	-0.410266	0.000508852	0.00249393	-0.585457	0.0252432
FGF23	8074	-0.341904	0.00051136	0.0025048	-0.589966	0.0853397
CDC14A	8556	-0.579863	0.000511721	0.0025048	-0.590613	0.342673
ERO1L	30001	0.580676	0.000512273	0.0025048	-0.5916	0.161023
SIGLEC6	946	-0.534893	0.000512373	0.0025048	-0.591781	0.101729
LHX3	8022	-0.374563	0.000512474	0.0025048	-0.59196	0.0449315
MMP1	4312	1.2558	0.000514165	0.00251169	-0.59498	0.143466
ADAM20	8748	-0.39375	0.000514612	0.0025125	-0.595777	0.141998
KLF15	28999	-0.499911	0.000515801	0.00251693	-0.597893	0.21509
KIAA1432	57589	-0.351238	0.00051684	0.00252062	-0.599738	0.03966
PCDHB14	56122	-0.585817	0.000520619	0.00253657	-0.606415	0.155439
GMPR	2766	-0.714937	0.000520679	0.00253657	-0.606521	0.301162
EDN1	1906	-0.595979	0.000522112	0.00254216	-0.60904	0.107778
TNFRSF10D	8793	0.578622	0.00052341	0.00254709	-0.611316	0.150637
UBL3	5412	-0.442254	0.000525458	0.00255566	-0.614896	0.217865
GPM6B	2824	-0.799524	0.000526377	0.0025583	-0.616497	0.169942
KPNA3	3839	0.340305	0.000526575	0.0025583	-0.616842	0.1549
GABRG2	2566	-0.341211	0.000527468	0.00256125	-0.618396	0.0947894
FGFR1OP	11116	-0.380134	0.000529005	0.00256732	-0.621062	0.171715
DEFB1	1672	-1.35203	0.000529888	0.0025702	-0.62259	0.0897177
DEFB123	245936	-0.349646	0.000530688	0.00257268	-0.623972	0.0834038
MYCBPAP	84073	-0.472186	0.000531339	0.00257444	-0.625097	0.40465
TCN1	6947	-1.08885	0.000534281	0.00258729	-0.630156	0.308101
KCNK13	56659	-0.46895	0.000535649	0.00259251	-0.632501	0.0871584
HP	3240	1.21039	0.000540875	0.00261501	-0.641398	0.0608307
SAG	6295	-0.344155	0.000540884	0.00261501	-0.641413	0.274925
NIPA2	81614	0.347582	0.000545051	0.00263372	-0.648445	0.160612
SLC7A8	23428	-0.595347	0.00054545	0.00263422	-0.649115	0.116233
FGFR3	2261	-0.992153	0.000546492	0.00263663	-0.650863	0.00525857
PSMA7	5688	0.523152	0.000546539	0.00263663	-0.650943	0.188805
NPY	4852	-0.462269	0.000548279	0.00264359	-0.653855	0.0522418
VN1R5	317705	-0.33701	0.000550347	0.00265071	-0.657304	0.0920976
PCDHGA8		-0.526299	0.000550403	0.00265071	-0.657397	0.169857
GRB7	2886	-0.56048	0.000550646	0.00265071	-0.657802	0.0235243
RFC4	5984	0.584414	0.000552528	0.00265833	-0.660928	0.342355
TRPM5	29850	-0.340296	0.000555955	0.00267338	-0.666592	0.0947825
CDADC1	81602	0.406367	0.000557499	0.00267936	-0.669133	0.140072
CPA3	1359	-0.68301	0.000559576	0.0026879	-0.67254	0.130914
PADI3	51702	-0.408146	0.000560355	0.00269019	-0.673814	0.0112232
CD96	10225	-0.400474	0.000561703	0.00269467	-0.676014	0.120184
XAB2	56949	-0.523404	0.000561894	0.00269467	-0.676326	0.16542
PRSS2		0.564932	0.000562504	0.00269615	-0.677319	0.154837
PTGER4	5734	0.6082	0.000565094	0.00270699	-0.681528	0.295771
MBNL2	10150	-0.518431	0.000565373	0.00270699	-0.68198	0.214199
NR0B2	8431	-0.48351	0.000567225	0.00271339	-0.684974	0.157599
SUMO1	7341	0.33885	0.000567553	0.00271339	-0.685504	0.216538
PLXNA3	55558	-0.402407	0.000567623	0.00271339	-0.685617	0.114489
LASP1	3927	0.432372	0.000570079	0.00272368	-0.689571	0.0782311
COG5	10466	-0.364546	0.000571197	0.00272756	-0.691366	0.103092
MRO	83876	-0.415679	0.000571738	0.00272862	-0.692234	0.113145
PTDSS1	9791	0.457883	0.000572032	0.00272862	-0.692703	0.266465
KIF4A	24137	0.797325	0.000573509	0.0027342	-0.695065	0.312437
KIAA1549	57670	-0.376295	0.000575812	0.00274372	-0.698736	0.171151
TUBE1	51175	-0.470112	0.000577584	0.00275069	-0.701549	0.190631
BACH2	60468	-0.354595	0.000582082	0.00276923	-0.708653	0.0125603
STATH	6779	-0.338828	0.000582097	0.00276923	-0.708677	0.100925
SYNGR3	9143	0.626231	0.000586822	0.00279022	-0.716079	0.33085
RHD	6007	-0.382325	0.000588112	0.00279486	-0.71809	0.14405
ARPC3	10094	0.492587	0.000602849	0.00286226	-0.740748	0.00698835
EVPL	2125	-0.339115	0.000602935	0.00286226	-0.740878	0.0943502
BIK	638	0.589464	0.000606273	0.00287528	-0.745932	0.098953
GAS8	2622	-0.348024	0.000606613	0.00287528	-0.746444	0.362508
MLYCD	23417	-0.409852	0.000606646	0.00287528	-0.746495	0.190618
NOX5	79400	-0.355754	0.000607345	0.00287707	-0.747548	0.156604
AGTPBP1	23287	0.352805	0.000607773	0.00287708	-0.748194	0.258073
CRHBP	1393	-0.335366	0.000608111	0.00287708	-0.748702	0.106058
SPP2	6694	-0.337025	0.000608316	0.00287708	-0.74901	0.0756117
MUC17	140453	-0.391782	0.00061006	0.0028838	-0.75163	0.111373
DDX3Y	8653	-0.343485	0.000614677	0.00290203	-0.758532	0.136867
OR2C1	4993	-0.400836	0.000614723	0.00290203	-0.7586	0.105129
KRTAP1-5	83895	-0.541176	0.000614892	0.00290203	-0.758851	0.225335
NMT2	9397	-0.52133	0.000616633	0.00290871	-0.76144	0.0755106
CHDH	55349	-0.391261	0.000617462	0.00291108	-0.762668	0.376325
LOC400752	400752	-0.365588	0.000620734	0.00292496	-0.767505	0.124991
TP53RK	112858	-0.395474	0.00062175	0.0029282	-0.769002	0.0504637
CAPS	828	-0.929924	0.000622698	0.00293112	-0.770396	0.48665
PHYHIPL	84457	-0.735799	0.00062376	0.00293379	-0.771956	0.286462
SEZ6L	23544	-0.560683	0.000623923	0.00293379	-0.772195	0.184459
PNLIPRP1	5407	-0.349849	0.000625693	0.00294056	-0.774786	0.0744015
TECTA	7007	-0.415432	0.000628285	0.00295119	-0.77857	0.0834052
LAP3	51056	0.623029	0.000632546	0.00296964	-0.784754	0.16735
MSX1	4487	-1.12007	0.000642459	0.00301459	-0.79898	0.419364
ASF1A	25842	0.624491	0.000643547	0.00301811	-0.800528	0.102124
LYZL6	57151	-0.411988	0.00064794	0.00303711	-0.806751	0.123866
ATP6V1C2	245973	-1.00278	0.000650426	0.00304716	-0.810254	0.191243
IFNA6	3443	-0.380027	0.000658075	0.00307805	-0.820948	0.163346
RAET1E	135250	-0.342714	0.000658162	0.00307805	-0.821069	0.195997
LOC113230	113230	-0.392737	0.000658218	0.00307805	-0.821146	0.207851
IL1RL2	8808	-0.396746	0.000658472	0.00307805	-0.8215	0.0897952
ZNF529	57711	-0.373297	0.000658882	0.00307805	-0.822068	0.0792502
ROBO4	54538	-0.546516	0.000659088	0.00307805	-0.822355	0.14326
FXYD1	5348	-0.620294	0.000660843	0.00308463	-0.824786	0.143497
GALNT14	79623	0.838326	0.000661772	0.00308493	-0.826071	0.0910065
SLC34A3	142680	-0.472633	0.000661917	0.00308493	-0.826272	0.104754
DNM1	1759	-0.581761	0.000662257	0.00308493	-0.826741	0.0197958
PVALB	5816	-0.44673	0.000662292	0.00308493	-0.82679	0.0281511
IGJ	3512	1.20676	0.000663126	0.00308676	-0.82794	0.115899
CA14	23632	-0.392793	0.000663376	0.00308676	-0.828285	0.00141465
HOXB13	10481	0.60328	0.00066658	0.00310005	-0.832692	0.0891494
ZPBP	11055	-0.355089	0.000668037	0.00310421	-0.834688	0.114063
FBXL7	23194	-0.704973	0.000668171	0.00310421	-0.834872	0.308242
CCDC6	8030	0.521799	0.000676977	0.00314348	-0.846843	0.192962
CHST9	83539	-0.446074	0.000682167	0.00316594	-0.853827	0.0531546
RBM6	10180	-0.967778	0.000683805	0.00317186	-0.856019	0.187451
PDE8A	5151	-0.433509	0.000684154	0.00317186	-0.856485	0.1334
ZIC2	7546	1.31624	0.0006875	0.00318571	-0.860946	0.334022
IFRD1	3475	0.550548	0.000689864	0.00319404	-0.864084	0.0767975
CPB1	1360	-0.424194	0.000690013	0.00319404	-0.864282	0.127779
KRT23	25984	-0.87041	0.000691492	0.00319923	-0.866239	0.374753
LUZP1	7798	0.51581	0.000694557	0.00321174	-0.870282	0.135769
SLAMF9	89886	-0.341639	0.000699891	0.00323473	-0.877274	0.0697539
CCL27	10850	-0.377671	0.000702377	0.00324454	-0.880515	0.0647407
WDR31	114987	-0.361968	0.000703197	0.00324592	-0.881582	0.207049
ZNF586		-0.45009	0.000703403	0.00324592	-0.881849	0.293846
SSTR4	6754	-0.377732	0.000706319	0.00325769	-0.885631	0.0644702
HTR2A	3356	-0.468031	0.000707585	0.00326184	-0.887267	0.0912335
SOD1	6647	0.42903	0.000708882	0.00326613	-0.888941	0.164563
KARS	3735	0.365927	0.000713095	0.00328384	-0.894356	0.0383817
GPM6A	2823	-0.586815	0.000714776	0.00328724	-0.896508	0.128108
DMTF1	9988	-0.403421	0.000714869	0.00328724	-0.896627	0.165973
KIAA1737	85457	-0.589509	0.000714939	0.00328724	-0.896716	0.122126
MPP3	4356	-0.514031	0.000717777	0.00329724	-0.900336	0.0514081
SLC15A4	121260	-0.407845	0.000717853	0.00329724	-0.900433	0.00241885
SLITRK4	139065	-0.603065	0.000721337	0.00331154	-0.904858	0.0448591
ALS2CR8	79800	-0.382408	0.00072225	0.00331403	-0.906013	0.165674
HIP1R	9026	-0.36125	0.000723058	0.00331603	-0.907035	0.116647
SPPL2B	56928	-0.397794	0.000727415	0.0033343	-0.912524	0.215303
CYP19A1	1588	-0.447645	0.000728303	0.00333665	-0.913639	0.148448
GPR126	57211	0.702726	0.000735968	0.00337004	-0.923204	0.352372
HSPH1	10808	0.466136	0.000740282	0.00338805	-0.928543	0.012587
IL22	50616	-0.485444	0.000747127	0.00341673	-0.93695	0.116234
COL4A4	1286	-0.483131	0.000747314	0.00341673	-0.937179	0.118438
OLFML1	283298	-0.72317	0.000753489	0.0034432	-0.944696	0.158582
TTR	7276	-0.453756	0.000757924	0.00346014	-0.950056	0.223057
CLYBL	171425	-0.450696	0.000757972	0.00346014	-0.950114	0.112039
NR1I3	9970	-0.33092	0.000761734	0.00347554	-0.954635	0.149279
ZNF239	8187	-0.431359	0.000765348	0.00349024	-0.958958	0.0538515
CLDN4	1364	-0.685939	0.000768403	0.00350238	-0.962595	0.0553673
BDNF	627	0.646837	0.000769908	0.00350745	-0.964382	0.0580438
CDC25B	994	0.524055	0.000771817	0.00351435	-0.966643	0.282452
SEPW1	6415	-0.39361	0.000775431	0.003529	-0.970909	0.20718
ZFYVE19	84936	-0.421645	0.000777686	0.00353638	-0.97356	0.27837
ETV3	2117	0.348013	0.000777845	0.00353638	-0.973747	0.0423839
DEPDC1B	55789	0.830384	0.000778556	0.00353781	-0.974581	0.380406
C19orf33	64073	-0.993806	0.000779789	0.00354161	-0.976026	0.0423177
LOR	4014	-0.376802	0.000780404	0.0035426	-0.976746	0.178868
SLA2	84174	-0.352467	0.000782606	0.00355079	-0.979319	3.89297e-05
ZCCHC6	79670	-0.380997	0.000783591	0.00355345	-0.980466	0.18046
GCNT3	9245	-0.895977	0.000784849	0.00355734	-0.981931	0.409233
CCNDBP1	23582	-0.646425	0.000785325	0.00355769	-0.982484	0.203081
CD7	924	-0.402368	0.000786727	0.00356224	-0.984113	0.105996
ENAH	55740	0.489169	0.000793259	0.00358898	-0.991661	0.0724408
BRCA2	675	0.626035	0.000793437	0.00358898	-0.991866	0.253357
SMARCA2	6595	-0.453101	0.000796473	0.00359914	-0.995352	0.155395
TNFSF11	8600	-0.388136	0.000796491	0.00359914	-0.995373	0.120017
NF1	4763	0.367257	0.000800871	0.0036171	-1.00038	0.0537598
ROPN1L	83853	-0.810981	0.000807586	0.00364558	-1.008	0.363885
MAPK1	5594	0.364595	0.000808182	0.00364642	-1.00867	0.179065
ABO	28	-0.324509	0.000809168	0.00364903	-1.00979	0.0369717
DENR	8562	0.389994	0.000814919	0.00367311	-1.01625	0.249988
BRS3	680	-0.39591	0.000816079	0.00367648	-1.01755	0.092447
CCKAR	886	-0.380491	0.000818981	0.00368769	-1.02079	0.109737
NAP1L3	4675	-0.909414	0.000819794	0.00368798	-1.02169	0.110361
ZSWIM5	57643	-0.54244	0.000819873	0.00368798	-1.02178	0.341222
FCHSD2	9873	0.355621	0.000825677	0.00371222	-1.02822	0.204421
CFTR	1080	-1.08983	0.000828042	0.00372098	-1.03083	0.285636
EIF4EBP1	1978	0.662059	0.000829097	0.00372384	-1.03199	0.15286
CFDP1	10428	-0.428817	0.000832912	0.00373909	-1.03618	0.196202
ZBTB33	10009	0.420117	0.00083389	0.00374009	-1.03725	0.138512
RBM4	5936	-0.391511	0.000833972	0.00374009	-1.03734	0.145032
THOC2	57187	0.364445	0.000838656	0.0037592	-1.04245	0.134023
SETDB1	9869	-0.354784	0.000843158	0.00377703	-1.04733	0.0583222
IL7R	3575	0.687365	0.000843809	0.00377703	-1.04804	0.0918015
CYP3A4	1576	-0.405147	0.000843903	0.00377703	-1.04814	0.26304
GLYAT	10249	-0.351876	0.000845091	0.00378015	-1.04942	0.0531033
CD1A	909	-0.522185	0.000845449	0.00378015	-1.04981	0.201388
ADH6	130	-0.49611	0.0008512	0.00380396	-1.05599	0.150985
T	6862	-0.422342	0.000853029	0.00381022	-1.05795	0.119789
BMP8B	656	-0.438739	0.000853542	0.00381061	-1.0585	0.0757636
[truncated: 1,923 more rows]
