# Supplementary material for: Visual gene-network analysis reveals the cancer gene co-expression in human endometrial cancer
Source: BMC Genomics. 2014 Apr 23;15:300. doi: 10.1186/1471-2164-15-300 (PMC4234489; doi:10.1186/1471-2164-15-300)
Supplement: Additional file 3: Table S2 — List of potential hub genes in the WGCNA network, their gene significance and connectivity to each module. [file 1471-2164-15-300-S3.xlsx]

## Sheet: PotentialHBlist
Table S2. List of potential hub genes in WGCNA network, their gene significance and connectivity to each module
Gene Symbol	kTotal	kWithin	kOut	kDiff	K	GS_Cancer	GS_Grade	GS_Type	GS_Stage	Moudle
A4GNT	152.408	148.694	3.71394	144.98	0.614951	0.24523	0.122638	0.0879515	0.192207	turquoise
AADAC	16.6088	16.1245	0.484346	15.6401	0.0666855	0.223058	0.0511862	0.174501	0.0574958	turquoise
AADAT	4.00438	3.47094	0.533441	2.9375	0.0143547	0.159328	0.394157	0.243756	0.0528395	turquoise
AASS	11.0071	8.7578	2.24933	6.50847	0.0362194	0.237782	0.182105	0.294018	0.0783293	turquoise
AATF	33.626	29.2719	4.35404	24.9179	0.121059	0.169757	0.0790494	0.184393	0.351292	yellow
ABAT	2.18545	1.58827	0.597187	0.99108	0.00656855	0.185915	0.213453	0.310144	0.110812	turquoise
ABCA3	3.90694	3.63257	0.274378	3.35819	0.0150231	0.174038	0.16321	0.0483965	0.187167	turquoise
ABCA4	36.2834	34.8839	1.39949	33.4844	0.144268	0.132157	0.0125818	0.148364	0.13186	turquoise
ABCA8	7.77886	3.40083	4.37803	-0.977197	0.0140647	0.291852	0.243251	0.21987	0.0142817	blue
ABCA9	84.7736	78.357	6.41662	71.9404	0.324059	0.148872	0.139464	0.21945	0.170636	turquoise
ABCB1	19.2287	17.1336	2.0951	15.0385	0.070859	0.164988	0.226487	0.083894	0.0650608	turquoise
ABCB7	9.69329	8.69346	0.999829	7.69363	0.0359533	0.164669	0.044724	0.0243893	0.226794	yellow
ABCC1	1.77836	1.51155	0.266808	1.24474	0.00625127	0.173979	0.0406858	0.0431164	0.161315	yellow
ABCC10	2.09225	1.18321	0.909048	0.274157	0.00489335	0.169298	0.0893218	0.192042	0.178166	yellow
ABCC11	122.238	119.096	3.14257	115.953	0.492541	0.306807	0.223041	0.200508	0.0455692	turquoise
ABCC12	98.8147	96.4205	2.39424	94.0263	0.398763	0.186543	0.191117	0.158932	0.11584	turquoise
ABCC13	187.379	182.828	4.55165	178.276	0.756115	0.28613	0.115565	0.120668	0.107444	turquoise
ABCC3	0.144708	0.0588871	0.085821	-0.0269338	0.000243538	0.137497	0.164204	0.0653642	0.0618309	yellow
ABCC4	7.13879	6.58615	0.552645	6.0335	0.0272381	0.184228	0.293809	0.249285	0.167617	yellow
ABCC8	86.6838	82.892	3.79179	79.1002	0.342814	0.365273	0.253574	0.101462	0.0598954	turquoise
ABCG2	60.8438	8.0834	52.7604	-44.677	0.0334303	0.341192	0.31543	0.145738	0.0464187	blue
ABCG4	92.2876	88.8066	3.48098	85.3256	0.367275	0.192293	0.0997228	0.166786	0.129964	turquoise
ABHD8	16.3326	11.7067	4.62588	7.08084	0.0484151	0.16483	0.0966473	0.103824	0.434051	yellow
ABL1	45.4978	40.1113	5.38649	34.7248	0.165887	0.23835	0.0956076	0.105352	0.19564	turquoise
ABL2	4.07182	3.26025	0.811568	2.44868	0.0134833	0.327837	0.213294	0.227534	0.201315	yellow
ABLIM3	73.6462	69.6414	4.00481	65.6366	0.288014	0.167972	0.0614506	0.174793	0.101678	turquoise
ABO	16.8498	15.8578	0.99194	14.8659	0.0655827	0.203829	0.0369717	0.190587	0.106185	turquoise
ABTB1	37.595	30.7552	6.8398	23.9154	0.127193	0.300907	0.166702	0.250215	0.0925299	turquoise
ABTB2	8.22148	7.64549	0.575995	7.06949	0.0316192	0.173343	0.169444	0.208237	0.0660621	turquoise
ACAD8	28.6174	10.1118	18.5056	-8.39377	0.0418192	0.199049	0.243218	0.195868	0.3102	green
ACADS	80.7458	71.5325	9.2133	62.3192	0.295835	0.232155	0.112453	0.0867087	0.3003	turquoise
ACADSB	4.97382	4.08878	0.885041	3.20374	0.0169099	0.347949	0.153837	0.264496	0.0245474	turquoise
ACE	50.195	46.794	3.40101	43.393	0.193524	0.373314	0.173218	0.228222	0.0295344	turquoise
ACIN1	43.1614	35.6747	7.48668	28.188	0.147539	0.176487	0.117632	0.0859763	0.28188	turquoise
ACLY	9.20787	8.52397	0.683899	7.84007	0.0352523	0.140399	0.0162219	0.0889806	0.217317	yellow
ACOX2	5.58971	4.90667	0.683037	4.22363	0.0202924	0.131736	0.192077	0.207938	0.170417	turquoise
ACPP	46.1485	43.6048	2.54371	41.0611	0.180335	0.314088	0.188422	0.228127	0.00514902	turquoise
ACRC	2.96754	2.67346	0.294088	2.37937	0.0110565	0.225895	0.0503659	0.0926627	0.0163241	turquoise
ACRV1	160.443	154.438	6.0044	148.434	0.638706	0.253482	0.151195	0.0761854	0.190297	turquoise
ACSL5	8.2793	2.84184	5.43746	-2.59563	0.0117529	0.39237	0.385839	0.293596	0.147159	yellow
ACTA2	25.5177	19.1232	6.39446	12.7287	0.0790873	0.158528	0.158373	0.369195	0.180499	turquoise
ACTN1	7.92014	6.45832	1.46183	4.99649	0.0267095	0.134956	0.0316494	0.154613	0.336704	yellow
ACTR1B	53.2168	18.8065	34.4103	-15.6039	0.0777774	0.1597	0.174524	0.13065	0.301165	green
ACTR2	20.0893	18.7513	1.33799	17.4133	0.0775493	0.222581	0.117445	0.0351578	0.281348	yellow
ACTR3	11.5599	7.97862	3.5813	4.39732	0.0329969	0.374181	0.319829	0.18319	0.0248466	yellow
ACTR6	16.9709	11.7581	5.21279	6.54534	0.0486278	0.139516	0.0417014	0.0344363	0.105883	yellow
ACVR1C	24.9825	24.104	0.878494	23.2255	0.0996863	0.233152	0.09975	0.138476	0.0342826	turquoise
ACVR2B	3.28821	0.937771	2.35044	-1.41267	0.00387831	0.153211	0.0218139	0.239608	0.065397	blue
ACVRL1	81.7051	73.7539	7.95124	65.8026	0.305022	0.236516	0.1848	0.255001	0.0392768	turquoise
ACY3	40.025	38.3333	1.69166	36.6417	0.158534	0.219418	0.333558	0.13782	0.0140316	turquoise
ADAM15	102.422	93.7886	8.63375	85.1548	0.387879	0.169975	0.137927	0.0805602	0.284609	turquoise
ADAM20	164.641	160.506	4.13512	156.37	0.663798	0.209809	0.141998	0.190063	0.161078	turquoise
ADAM21	117.437	112.374	5.06301	107.311	0.464741	0.250015	0.0278042	0.165568	0.169489	turquoise
ADAM22	162.985	157.356	5.62823	151.728	0.650775	0.28746	0.138986	0.169822	0.0491103	turquoise
ADAM28	3.25928	1.86068	1.3986	0.462074	0.00769514	0.1362	0.328671	0.37423	0.082233	yellow
ADAM32	23.3017	20.83	2.47165	18.3584	0.0861461	0.351817	0.216078	0.243044	0.123812	turquoise
ADAM33	62.1601	48.3667	13.7934	34.5732	0.200029	0.348192	0.214402	0.255156	0.154066	turquoise
ADAM6	175.915	170.463	5.45146	165.012	0.704979	0.254875	0.180696	0.144787	0.175935	turquoise
ADAM9	16.9511	14.9458	2.00529	12.9405	0.0618108	0.242806	0.0428392	0.0811567	0.311014	yellow
ADAMDEC1	1.47877	0.337253	1.14152	-0.804265	0.00139477	0.162842	0.228855	0.0447357	0.0782071	yellow
ADAMTS10	67.6264	64.2364	3.39	60.8464	0.265661	0.169894	0.0369141	0.132674	0.0131364	turquoise
ADAMTS12	147.97	141.565	6.40511	135.16	0.585467	0.232476	0.0620087	0.18744	0.14577	turquoise
ADAMTS13	8.30135	2.95862	5.34273	-2.3841	0.0122359	0.319265	0.295439	0.146262	0.120533	yellow
ADAMTS16	80.4021	77.2461	3.15599	74.0901	0.319464	0.176947	0.032073	0.119306	0.080514	turquoise
ADAMTS17	1.47269	1.17502	0.297675	0.877345	0.0048595	0.215676	0.190191	0.294453	0.0162752	turquoise
ADAMTS2	59.9304	10.4669	49.4635	-38.9966	0.0432876	0.152243	0.0569844	0.233106	0.000831464	blue
ADAMTS3	12.6188	11.2311	1.38771	9.84335	0.046448	0.158945	0.18854	0.468568	0.301241	yellow
ADAMTS5	9.06628	3.23244	5.83384	-2.60139	0.0133683	0.255142	0.0367035	0.242806	0.17208	blue
ADAMTS6	0.376895	0.159312	0.217583	-0.0582705	0.000658862	0.175164	0.267871	0.0888475	0.111329	turquoise
ADAMTS7	54.1075	51.575	2.53254	49.0424	0.213297	0.13301	0.0576091	0.0561598	0.147002	turquoise
ADAMTS9	18.1556	16.5886	1.567	15.0216	0.068605	0.269385	0.150344	0.0299296	0.111941	turquoise
ADAR	3.51707	2.56348	0.95359	1.60989	0.0106017	0.1552	0.178341	0.113809	0.0180804	yellow
ADCY1	1.16833	0.990886	0.177448	0.813439	0.00409798	0.159313	0.227278	0.274563	0.0151874	turquoise
ADCY2	7.32325	5.59195	1.7313	3.86066	0.0231265	0.210485	0.0852735	0.142384	0.0506047	turquoise
ADCY3	42.3059	39.9929	2.31291	37.68	0.165398	0.158549	0.00260097	0.109976	0.123474	turquoise
ADCY4	26.7536	20.4084	6.34516	14.0633	0.0844025	0.17742	0.272435	0.270112	0.0170111	turquoise
ADCY7	5.16628	4.16953	0.996751	3.17278	0.0172438	0.213746	0.160211	0.213184	0.0523308	turquoise
ADCY8	104.171	102.152	2.01908	100.133	0.422468	0.18265	0.12174	0.0938628	0.108737	turquoise
ADCYAP1	96.0367	92.4268	3.60989	88.8169	0.382247	0.226177	0.1208	0.118571	0.0898594	turquoise
ADCYAP1R1	1.98505	0.722229	1.26282	-0.540593	0.0029869	0.186408	0.283024	0.255619	0.209949	blue
ADH1A	67.6406	64.9423	2.69831	62.244	0.26858	0.178414	0.1854	0.108019	0.129008	turquoise
ADH1B	120.459	115.953	4.50691	111.446	0.479542	0.174189	0.103399	0.0734093	0.256062	turquoise
ADH4	35.724	33.4409	2.28314	31.1578	0.138301	0.192406	0.124908	0.3119	0.0945472	turquoise
ADH6	17.7932	17.107	0.68618	16.4208	0.070749	0.200225	0.150985	0.141048	0.0155798	turquoise
ADHFE1	25.3653	20.9775	4.38779	16.5897	0.0867562	0.399329	0.177164	0.195267	0.0486399	turquoise
ADM	7.87391	7.2875	0.586413	6.70109	0.0301387	0.285908	0.090621	0.074279	0.0402994	turquoise
ADORA2B	10.2876	9.32385	0.963716	8.36014	0.0385604	0.150773	0.0679751	0.341302	0.376197	yellow
ADORA3	70.6388	67.0091	3.62964	63.3795	0.277128	0.13728	0.0300596	0.236304	0.102547	turquoise
ADPRH	137.121	134.064	3.05721	131.007	0.554445	0.198178	0.0764165	0.0747997	0.147927	turquoise
ADPRHL1	17.162	4.19152	12.9705	-8.77893	0.0173348	0.213648	0.211451	0.272892	0.203175	green
ADRA2A	12.7754	9.49046	3.28489	6.20557	0.0392494	0.217309	0.287046	0.282863	0.0874845	turquoise
ADRA2C	41.3169	36.5503	4.76669	31.7836	0.15116	0.41512	0.291649	0.112888	0.0202022	turquoise
ADRBK2	1.73695	0.820744	0.916204	-0.0954601	0.00339433	0.144064	0.0879538	0.267572	0.180975	yellow
ADSSL1	2.68932	2.21274	0.476581	1.73616	0.00915117	0.213585	0.129332	0.184364	0.00360448	turquoise
AFG3L2	32.4726	27.3561	5.11655	22.2395	0.113136	0.145077	0.276231	0.22007	0.153559	turquoise
AGPAT1	63.0024	14.5631	48.4393	-33.8763	0.060228	0.142604	0.115671	0.0472007	0.303336	green
AGRP	127.881	123.272	4.60987	118.662	0.509811	0.213862	0.12489	0.188933	0.199284	turquoise
AGT	17.2698	15.4852	1.78458	13.7007	0.0640419	0.132427	0.034068	0.160306	0.0730601	turquoise
AGTPBP1	3.58085	3.22315	0.357699	2.86545	0.0133299	0.20793	0.258073	0.351077	0.199766	yellow
AGTR1	110.099	106.956	3.14334	103.813	0.442335	0.143375	0.0721884	0.167802	0.197651	turquoise
AGTR2	0.514267	0.462086	0.0521812	0.409905	0.00191104	0.163577	0.101018	0.0445773	0.0325853	turquoise
AGXT2	153.293	149.34	3.9524	145.388	0.617622	0.249486	0.160334	0.163567	0.0954705	turquoise
AICDA	144.791	139.863	4.92802	134.935	0.578426	0.199349	0.0209241	0.0896706	0.210382	turquoise
AIM1	0.623022	0.38167	0.241353	0.140317	0.00157846	0.150235	0.261573	0.163657	0.00949333	turquoise
aK: Scaled connectivity
AK1	10.1995	8.26894	1.93051	6.33843	0.0341976	0.151156	0.191835	0.0479955	0.380432	yellow
AK7	65.6486	62.6949	2.95373	59.7411	0.259285	0.272562	0.271149	0.180438	0.0356108	turquoise
AKAP1	5.30154	2.63294	2.6686	-0.0356632	0.010889	0.138261	0.258951	0.0369036	0.359441	green
AKAP10	7.05738	6.00611	1.05127	4.95484	0.0248393	0.215846	0.209147	0.0729447	0.0992893	turquoise
AKAP11	11.6157	5.12241	6.49332	-1.37091	0.0211846	0.152687	0.103571	0.111582	0.220007	green
AKAP3	97.2417	93.9713	3.27044	90.7008	0.388634	0.302428	0.0660758	0.194131	0.0255263	turquoise
AKAP6	64.3933	62.8268	1.56646	61.2604	0.259831	0.237611	0.193634	0.229265	0.0423967	turquoise
AKAP9	3.78892	2.47763	1.31129	1.16635	0.0102467	0.138875	0.0998619	0.264286	0.224153	yellow
AKR1C3	0.443837	0.350744	0.0930931	0.257651	0.00145056	0.144496	0.0319416	0.0639198	0.148331	yellow
AKR7A2	19.8103	8.88137	10.929	-2.0476	0.0367304	0.148143	0.187538	0.193708	0.166997	green
AKT3	40.6416	7.69466	32.947	-25.2523	0.0318226	0.306455	0.163576	0.112595	0.0422624	blue
ALAS1	22.3694	21.0996	1.26983	19.8297	0.0872609	0.155275	0.115448	0.114465	0.258951	yellow
ALCAM	0.176269	0.0978676	0.0784013	0.0194663	0.000404748	0.16671	0.134711	0.0090081	0.11283	green
ALDH1A1	20.7805	17.4342	3.34623	14.088	0.0721023	0.214662	0.207638	0.056371	0.192081	turquoise
ALDH1A2	50.4559	7.67954	42.7763	-35.0968	0.0317601	0.436614	0.211323	0.237476	0.129272	blue
ALDH3B1	77.8699	75.23	2.63992	72.5901	0.311126	0.179438	0.130782	0.109221	0.190248	turquoise
ALDH4A1	13.2155	12.4339	0.781531	11.6524	0.0514227	0.156476	0.165187	0.314784	0.101312	turquoise
ALDH6A1	22.931	18.5833	4.34769	14.2356	0.0768544	0.25176	0.200941	0.388341	0.048461	turquoise
ALDH7A1	9.91854	9.05747	0.861075	8.19639	0.0374587	0.190098	0.0618732	0.0413596	0.234403	yellow
ALDH9A1	9.30476	6.46697	2.83779	3.62918	0.0267453	0.180151	0.037784	0.033091	0.0396456	turquoise
ALDOA	14.0199	12.0047	2.0152	9.98949	0.0496475	0.198797	0.0205415	0.0288706	0.352371	yellow
ALOX12	163.103	159.7	3.40275	156.297	0.660467	0.221675	0.111693	0.0981106	0.10257	turquoise
ALOX15	95.515	93.0455	2.46951	90.576	0.384806	0.179344	0.139798	0.106934	0.157166	turquoise
ALPL	10.9691	9.69569	1.27342	8.42226	0.0400982	0.188797	0.0579502	0.214439	0.0123104	turquoise
ALS2CR8	61.5221	55.7479	5.77423	49.9737	0.230555	0.204385	0.165674	0.152559	0.197278	turquoise
AMACR	2.62238	2.41002	0.212368	2.19765	0.00996703	0.175002	0.0821596	0.00229014	0.0352457	turquoise
AMELY	65.5407	60.0376	5.50308	54.5345	0.248296	0.247333	0.106137	0.297352	0.144938	turquoise
AMMECR1	4.56452	4.03192	0.532596	3.49933	0.0166747	0.287836	0.254407	0.274541	0.125914	yellow
AMOT	3.42966	2.7451	0.684566	2.06053	0.0113528	0.187609	0.20271	0.193294	0.12431	turquoise
AMPH	62.8947	59.8299	3.06476	56.7652	0.247437	0.165753	0.229913	0.188189	0.153952	turquoise
AMT	16.9816	3.23548	13.7461	-10.5106	0.0133809	0.413887	0.348206	0.347417	0.118216	blue
ANAPC1	19.1875	18.1291	1.05838	17.0707	0.0749761	0.141422	0.0954743	0.259746	0.218257	yellow
ANAPC2	51.4136	14.5729	36.8406	-22.2677	0.0602688	0.188662	0.173877	0.00382681	0.384194	green
ANAPC4	7.3132	5.78326	1.52994	4.25331	0.0239176	0.282075	0.461345	0.252756	0.307656	yellow
ANG	10.0836	8.80979	1.27376	7.53603	0.0364344	0.138504	0.324434	0.258117	0.229485	turquoise
ANGPTL1	4.59391	3.93486	0.659049	3.27581	0.0162733	0.139285	0.113626	0.14089	0.167167	turquoise
ANGPTL2	78.9418	8.22988	70.7119	-62.482	0.0340361	0.157705	0.0994307	0.262562	0.0923707	blue
ANKMY1	20.3687	15.7741	4.59459	11.1795	0.0652364	0.141772	0.202331	0.0518477	0.300869	turquoise
ANKMY2	10.6566	9.40896	1.24766	8.1613	0.0389124	0.140174	0.0567289	0.17576	0.251222	yellow
ANKRA2	3.77335	0.835641	2.93771	-2.10207	0.00345593	0.237479	0.436125	0.380133	0.00393626	blue
ANKRD26	26.2413	24.8271	1.41423	23.4129	0.102677	0.200894	0.26344	0.0637689	0.0846387	turquoise
ANKRD28	4.40391	3.95199	0.451917	3.50008	0.0163442	0.177444	0.170928	0.14654	0.25983	yellow
ANKRD32	14.705	14.1334	0.571645	13.5617	0.058451	0.170466	0.030292	0.142429	0.262933	yellow
ANKRD6	4.34443	4.14637	0.198058	3.94831	0.017148	0.144747	0.0343566	0.102058	0.0715808	turquoise
ANKRD9	1.02139	0.571945	0.449448	0.122497	0.00236538	0.171191	0.108075	0.0946673	0.151381	yellow
ANLN	52.0919	44.5461	7.54584	37.0002	0.184228	0.361444	0.414942	0.307605	0.199809	yellow
ANP32E	17.7528	12.4755	5.27727	7.19826	0.0515947	0.244505	0.152467	0.0618458	0.128885	yellow
ANTXR2	32.7066	9.04702	23.6596	-14.6126	0.0374155	0.232149	0.292747	0.175644	0.0200738	blue
ANXA1	4.31512	3.89462	0.420503	3.47412	0.0161069	0.168904	0.084825	0.0866136	0.252816	yellow
ANXA10	40.4787	38.8613	1.61736	37.244	0.160718	0.245818	0.194089	0.233874	0.0292804	turquoise
ANXA13	29.9927	27.6497	2.34294	25.3068	0.11435	0.235684	0.104133	0.153301	0.0898227	turquoise
ANXA2P1	22.2036	21.1841	1.01957	20.1645	0.0876104	0.184264	0.128154	0.120077	0.0849852	turquoise
ANXA2P3	51.996	48.1351	3.86094	44.2741	0.199071	0.166367	0.184201	0.134572	0.2233	turquoise
ANXA9	20.3215	17.7934	2.52818	15.2652	0.0735875	0.200137	0.139258	0.246848	0.0957553	turquoise
AOC2	138.17	135.729	2.44119	133.288	0.561332	0.227826	0.0897824	0.167616	0.151675	turquoise
AP1G2	1.49716	0.586587	0.910572	-0.323985	0.00242593	0.175488	0.154927	0.0449746	0.213009	green
AP1S2	0.660452	0.484412	0.176039	0.308373	0.00200337	0.148586	0.142953	0.161798	0.0721196	turquoise
AP1S3	15.2481	11.6814	3.56672	8.11466	0.0483104	0.281008	0.0123266	0.173834	0.11028	turquoise
AP2A1	50.815	6.70025	44.1147	-37.4145	0.02771	0.15863	0.111729	0.107287	0.287913	green
AP2A2	52.9343	11.8927	41.0416	-29.149	0.0491841	0.168842	0.174501	0.093486	0.328193	green
AP2S1	53.089	46.0612	7.02783	39.0334	0.190494	0.159649	0.0351398	0.152378	0.413825	yellow
AP3B2	69.184	65.3062	3.8778	61.4284	0.270085	0.275299	0.0571618	0.0255558	0.152977	turquoise
AP4S1	34.2352	28.953	5.28223	23.6707	0.11974	0.260824	0.0610555	0.301037	0.0047551	turquoise
APAF1	23.7713	20.264	3.5073	16.7567	0.0838054	0.26652	0.207817	0.0334702	0.045388	turquoise
APBA1	147.567	143.335	4.23238	139.102	0.592785	0.23483	0.0555931	0.218197	0.00594424	turquoise
APBB1	106.498	101.833	4.66547	97.1673	0.421147	0.189283	0.0932825	0.112142	0.10848	turquoise
APBB3	6.91351	5.48748	1.42603	4.06146	0.0226944	0.305475	0.232334	0.282624	0.0522969	turquoise
APCDD1	24.1155	18.1533	5.96215	12.1912	0.0750761	0.305847	0.377694	0.31577	0.0828018	turquoise
APOA1	0.572894	0.26097	0.311924	-0.050954	0.00107929	0.219539	0.174235	0.0114959	0.226045	turquoise
APOA5	183.488	176.472	7.01544	169.457	0.729831	0.166713	0.130033	0.0801261	0.271452	turquoise
APOB	157.056	152.585	4.47121	148.114	0.631042	0.236048	0.111797	0.100427	0.114324	turquoise
APOBEC3A	0.908514	0.772557	0.135957	0.6366	0.00319504	0.180034	0.261039	0.138338	0.216292	yellow
APOBEC3B	25.0386	22.3108	2.72786	19.5829	0.09227	0.23316	0.283289	0.390202	0.153414	yellow
APOBEC3F	87.8289	79.6376	8.19124	71.4464	0.329355	0.153311	0.0597373	0.0318392	0.304929	turquoise
APOBEC3G	47.6428	45.3328	2.30999	43.0228	0.187482	0.156349	0.00273725	0.139801	0.0275996	turquoise
APOD	69.2973	63.1386	6.15872	56.9798	0.26112	0.274715	0.228001	0.2292	0.047955	turquoise
APOH	98.1724	95.2372	2.9352	92.302	0.39387	0.21176	0.119855	0.160931	0.120403	turquoise
APOL1	8.81976	7.675	1.14476	6.53023	0.0317413	0.166329	0.0864181	0.172687	0.0976012	turquoise
APOL2	10.5707	8.77902	1.79164	6.98738	0.0363071	0.133202	0.0681663	0.214682	0.103706	turquoise
APOL4	4.30375	2.50737	1.79639	0.71098	0.0103696	0.227792	0.0423554	0.254911	0.214632	turquoise
APOM	67.2819	63.7319	3.54994	60.182	0.263574	0.239908	0.200055	0.325463	0.0268021	turquoise
APP	2.60511	1.94864	0.656463	1.29218	0.00805895	0.171388	0.0761056	0.00151057	0.0915069	turquoise
APPBP2	4.82295	2.03644	2.78652	-0.750082	0.00842203	0.197449	0.0827336	0.293094	0.159047	blue
AQP1	62.422	53.4358	8.98622	44.4495	0.220993	0.136344	0.174684	0.243917	0.138211	turquoise
AQP6	48.7482	46.609	2.13917	44.4698	0.19276	0.175239	0.178058	0.222137	0.112137	turquoise
AR	3.99857	1.56379	2.43478	-0.870984	0.00646733	0.180494	0.319147	0.296758	0.126313	yellow
ARF3	2.81877	2.32451	0.494253	1.83026	0.00961343	0.32092	0.129613	0.197988	0.0856626	yellow
ARFGAP3	1.7028	0.529691	1.17311	-0.643414	0.00219063	0.198496	0.267962	0.0158544	0.0428231	blue
ARG2	8.06781	5.92155	2.14627	3.77528	0.0244896	0.196084	0.0812323	0.100104	0.0629411	turquoise
ARHGAP10	64.5587	59.3545	5.20417	54.1503	0.245471	0.389601	0.275728	0.220821	0.0422956	turquoise
ARHGAP11A	42.2968	40.4211	1.87565	38.5455	0.167168	0.138304	0.317537	0.337677	0.329643	yellow
ARHGAP20	168.347	162.109	6.23813	155.871	0.670428	0.309995	0.175435	0.116938	0.123703	turquoise
ARHGAP21	30.9043	23.0557	7.84865	15.207	0.0953507	0.175326	0.118851	0.0540618	0.313613	turquoise
ARHGAP22	4.9499	3.76268	1.18722	2.57546	0.0155612	0.298458	0.179446	0.306749	0.319273	yellow
ARHGAP24	0.735414	0.505437	0.229977	0.275461	0.00209032	0.171401	0.0551844	0.0823886	0.279883	yellow
ARHGAP6	1.28821	0.602671	0.68554	-0.0828685	0.00249245	0.138065	0.00745105	0.161516	0.0479516	blue
ARHGAP8	5.27562	4.40505	0.870564	3.53449	0.0182179	0.168936	0.167984	0.356022	0.0331412	turquoise
ARHGAP9	19.1296	15.1168	4.01277	11.104	0.0625181	0.139665	0.0544974	0.229965	0.140401	turquoise
ARHGEF1	73.9727	71.0106	2.96211	68.0485	0.293677	0.167767	0.163052	0.164594	0.237888	turquoise
ARHGEF15	53.6961	51.572	2.12412	49.4478	0.213285	0.185004	0.0411335	0.184113	0.156873	turquoise
ARHGEF17	112.158	104.664	7.49307	97.1714	0.432858	0.325637	0.17411	0.146994	0.12551	turquoise
ARHGEF19	6.86068	5.76924	1.09143	4.67781	0.0238597	0.144555	0.182029	0.414297	0.0471273	turquoise
ARID2	2.94873	1.87457	1.07416	0.800412	0.0077526	0.178924	0.0943748	0.246483	0.104072	yellow
ARID3A	25.6613	21.2553	4.40597	16.8493	0.087905	0.134126	0.0328526	0.108624	0.241888	turquoise
ARID5A	46.1058	43.7978	2.308	41.4898	0.181133	0.185262	0.016738	0.0366245	0.142177	turquoise
ARID5B	7.05699	2.70268	4.35432	-1.65164	0.0111774	0.182679	0.0205082	0.125662	0.195605	blue
ARL4A	1.59698	1.40348	0.193506	1.20997	0.00580432	0.187641	0.119418	0.00424456	0.325314	yellow
ARMC4	79.0488	75.9835	3.0653	72.9182	0.314243	0.23415	0.229332	0.156769	0.055729	turquoise
ARMCX1	12.8284	6.09369	6.73468	-0.640995	0.0252015	0.256158	0.10233	0.216493	0.116553	blue
ARMCX2	7.74941	6.0848	1.66461	4.42019	0.0251647	0.217133	0.0240158	0.255767	0.150335	turquoise
ARMCX4	155.034	151.144	3.89026	147.254	0.625083	0.260701	0.162121	0.160446	0.0965163	turquoise
ARNT	14.2188	11.8991	2.31966	9.57949	0.049211	0.26838	0.0152367	0.314074	0.0150524	turquoise
ARNTL	32.5537	28.8038	3.74996	25.0538	0.119123	0.198954	0.178759	0.0705875	0.187041	turquoise
ARNTL2	7.00629	5.76733	1.23896	4.52837	0.0238518	0.132023	0.0633925	0.121132	0.303514	yellow
ARPC1B	20.7454	15.2954	5.44997	9.84545	0.0632568	0.187278	0.167389	0.0978493	0.377099	yellow
ARPC2	13.2586	6.48611	6.77253	-0.286418	0.0268244	0.331329	0.22973	0.195561	0.0433868	turquoise
ARPC3	21.5109	19.7128	1.79811	17.9147	0.0815258	0.205941	0.00698835	0.125723	0.389639	yellow
ARRDC1	6.81727	2.17211	4.64516	-2.47304	0.00898315	0.135269	0.0826257	0.137465	0.204566	green
ARRDC2	4.93698	3.8343	1.10268	2.73162	0.0158574	0.134616	0.0789158	0.0922675	0.00158942	turquoise
ARRDC4	1.00655	0.284357	0.72219	-0.437833	0.00117601	0.282914	0.386704	0.0640617	0.0755088	green
ARSA	64.575	60.0748	4.50025	55.5745	0.248449	0.194294	0.224393	0.217859	0.177513	turquoise
ARSD	5.70906	2.97944	2.72962	0.249825	0.012322	0.315401	0.502645	0.459948	0.116879	turquoise
ARSF	135.092	131.983	3.10938	128.873	0.545836	0.239838	0.0884957	0.195787	0.0935104	turquoise
ART3	13.8818	13.1338	0.74805	12.3857	0.054317	0.153771	0.242849	0.244957	0.0239185	turquoise
ARTN	54.3463	52.5768	1.76946	50.8073	0.21744	0.167028	0.0802513	0.202117	0.191621	turquoise
ASB10	131.887	124.147	7.73947	116.408	0.513431	0.160861	0.11662	0.0932986	0.247932	turquoise
ASB12	9.43033	3.60351	5.82682	-2.22331	0.0149029	0.252166	0.259023	0.295607	0.285287	yellow
ASB14	164.925	160.9	4.02527	156.874	0.665428	0.299879	0.263341	0.131469	0.101873	turquoise
ASB16	114.041	110.932	3.10857	107.824	0.458779	0.147416	0.156985	0.111573	0.212416	turquoise
ASB4	137.509	133.622	3.88677	129.736	0.552618	0.248873	0.132966	0.194576	0.143101	turquoise
ASCL1	129.062	125.515	3.5474	121.968	0.519088	0.321562	0.15374	0.0961685	0.0166116	turquoise
ASCL3	180.801	177.422	3.3795	174.042	0.733759	0.264917	0.120811	0.123609	0.122721	turquoise
ASF1A	36.4966	34.6714	1.82518	32.8463	0.14339	0.204059	0.102124	0.177136	0.337477	yellow
ASL	18.088	7.79203	10.2959	-2.50392	0.0322253	0.148675	0.128684	0.0714306	0.271031	green
ASMT	174.584	167.005	7.57894	159.426	0.690676	0.155965	0.03779	0.112582	0.283173	turquoise
ASMTL	5.46549	3.47388	1.99161	1.48228	0.0143668	0.266757	0.0937373	0.245285	0.0979566	turquoise
ASPA	127.732	123.763	3.96916	119.794	0.511843	0.282616	0.111854	0.0830336	0.105728	turquoise
ASPH	15.9103	10.0992	5.81103	4.28821	0.0417671	0.303853	0.131129	0.214275	0.143498	turquoise
ASPM	57.8463	55.9691	1.87722	54.0918	0.23147	0.28279	0.368875	0.245961	0.314141	yellow
ASRGL1	4.54825	0.668287	3.87996	-3.21168	0.00276381	0.192779	0.499327	0.451329	0.0227548	green
ATAD1	13.6774	11.7228	1.95464	9.76814	0.0484816	0.149024	0.153401	0.246106	0.168021	yellow
ATAD2	34.6552	29.4198	5.23544	24.1843	0.12167	0.315156	0.505011	0.332704	0.160994	yellow
ATE1	5.02881	1.90187	3.12694	-1.22507	0.00786551	0.166996	0.0693064	0.0236741	0.234789	green
ATF2	1.90857	0.859776	1.04879	-0.189015	0.00355575	0.17322	0.00511735	0.105687	0.0292404	yellow
ATF3	0.746445	0.637435	0.109011	0.528424	0.00263622	0.248994	0.0730649	0.140564	0.076986	blue
ATF5	9.12821	7.266	1.86221	5.40378	0.0300498	0.184892	0.157307	0.256955	0.420902	yellow
ATF7	109.221	97.9891	11.2318	86.7574	0.405251	0.179	0.102986	0.00690004	0.299841	turquoise
ATOH1	132	126.485	5.51568	120.969	0.523099	0.196561	0.0909745	0.0724691	0.212688	turquoise
ATOH8	118.124	112.57	5.55355	107.017	0.465553	0.244045	0.14385	0.234215	0.0768947	turquoise
ATP10D	11.3184	3.00483	8.31359	-5.30875	0.012427	0.240887	0.107728	0.157762	0.0346801	blue
ATP12A	56.8908	55.9081	0.982682	54.9254	0.231218	0.253042	0.0449326	0.143839	0.00844379	turquoise
ATP1A2	1.07609	0.458669	0.61742	-0.158751	0.0018969	0.284491	0.107293	0.155383	0.0540766	blue
ATP1A4	124.776	119.735	5.04104	114.694	0.495184	0.219763	0.168701	0.160622	0.15522	turquoise
ATP1B1	2.54864	1.68066	0.867979	0.812679	0.00695065	0.222186	0.0311415	0.0473583	0.031125	turquoise
ATP1B3	6.96753	6.60552	0.362015	6.2435	0.0273183	0.163351	0.133892	0.0643432	0.162375	yellow
ATP2B2	7.17051	6.51024	0.660271	5.84997	0.0269242	0.21033	0.00189293	0.116981	0.138661	turquoise
ATP2B4	12.4194	10.2104	2.20895	8.00147	0.042227	0.173022	0.0982271	0.295714	0.0367981	turquoise
ATP2C1	2.99466	1.69949	1.29517	0.404318	0.00702853	0.212457	0.163292	0.1973	0.0955052	turquoise
ATP5B	132.396	126.253	6.14214	120.111	0.522143	0.270837	0.22569	0.154854	0.495217	blue
ATP6V0D2	121.779	118.034	3.74481	114.289	0.48815	0.240034	0.155409	0.178463	0.0689786	turquoise
ATP6V1C1	14.3757	10.3718	4.00386	6.36793	0.0428943	0.271864	0.216914	0.279999	0.268075	yellow
ATP6V1C2	2.71202	1.68431	1.02771	0.656604	0.00696575	0.203077	0.191243	0.22495	0.0694387	turquoise
ATP6V1F	35.8708	25.8305	10.0402	15.7903	0.106827	0.135042	0.0379037	0.0467971	0.462333	yellow
ATP6V1G1	20.9967	9.52119	11.4755	-1.95432	0.0393765	0.142631	0.188407	0.0403059	0.260176	green
ATP6V1G2	158.925	153.275	5.65038	147.625	0.633895	0.259384	0.0919124	0.134674	0.147002	turquoise
ATP7A	2.05285	0.744937	1.30791	-0.562973	0.00308081	0.152192	0.200494	0.297099	0.159073	yellow
ATP7B	7.78869	7.06964	0.719058	6.35058	0.0292377	0.164522	0.0657959	0.151709	0.0606654	turquoise
ATP8A2	64.3979	60.3345	4.06344	56.271	0.249523	0.356665	0.221819	0.169107	0.0468401	turquoise
ATP8B1	9.75775	8.13405	1.62369	6.51036	0.0336398	0.212338	0.214825	0.350236	0.0685794	turquoise
ATP8B2	23.754	20.4862	3.26777	17.2185	0.0847244	0.196948	0.112761	0.140344	0.070324	turquoise
ATP8B3	17.8682	16.1838	1.68433	14.4995	0.0669311	0.411809	0.224035	0.11035	0.0271588	turquoise
ATP9B	6.02438	2.29406	3.73032	-1.43626	0.00948748	0.177856	0.379491	0.444397	0.146469	yellow
ATPIF1	9.98932	5.5265	4.46281	1.06369	0.0228558	0.231024	0.0974486	0.0333884	0.0912338	turquoise
ATXN1	28.3449	22.1176	6.22733	15.8902	0.091471	0.213298	0.274147	0.372672	0.0688446	turquoise
ATXN7L1	2.7775	0.74362	2.03388	-1.29026	0.00307537	0.15008	0.386009	0.281361	0.00420424	blue
AURKB	65.938	63.945	1.99305	61.9519	0.412537	0.16685	0.373487	0.357082	0.361621	yellow
AVIL	10.8454	5.38889	5.45647	-0.0675854	0.0222867	0.137987	0.153923	0.311571	0.0981896	yellow
AVPR1A	31.0801	24.3571	6.72302	17.6341	0.100733	0.393749	0.152168	0.252346	0.00937854	turquoise
AXIN2	4.65147	1.24771	3.40376	-2.15605	0.00516011	0.252012	0.31751	0.280239	0.16081	yellow
AZGP1	36.7227	35.7584	0.964371	34.794	0.147885	0.23387	0.0877333	0.109193	0.105488	turquoise
AZU1	158.768	153.562	5.20658	148.355	0.635081	0.149619	0.128207	0.0734381	0.265971	turquoise
B3GALT4	34.7255	31.6194	3.10612	28.5132	0.130767	0.196676	0.192385	0.289857	0.0956539	turquoise
B3GAT1	23.881	22.122	1.75904	20.3629	0.0914892	0.234281	0.0960058	0.267168	0.102029	turquoise
B3GNTL1	13.9747	11.999	1.97574	10.0232	0.0496238	0.235236	0.191785	0.243669	0.0529947	turquoise
B4GALT5	4.72913	3.57312	1.15601	2.41711	0.0147773	0.308325	0.382596	0.166489	0.0139565	yellow
BAALC	97.7637	94.9362	2.82758	92.1086	0.392625	0.195684	0.0957725	0.149229	0.17908	turquoise
BAAT	182.512	178.473	4.03946	174.433	0.738105	0.209706	0.0252432	0.166461	0.132334	turquoise
BACE2	2.13713	0.330173	1.80696	-1.47679	0.00136549	0.166143	0.383026	0.384867	0.00185353	blue
BACH2	30.6611	25.7604	4.90071	20.8597	0.106537	0.20861	0.0125603	0.216953	0.0741187	turquoise
BAG1	5.35467	2.6414	2.71327	-0.0718637	0.010924	0.161332	0.166474	0.21101	0.150976	green
BAG2	22.5122	19.0282	3.48406	15.5441	0.0786943	0.152404	0.0216195	0.156188	0.366619	yellow
BAI3	80.0265	76.0218	4.00464	72.0172	0.314401	0.342908	0.153106	0.0186033	0.0717335	turquoise
BAIAP3	12.45	11.5612	0.888776	10.6724	0.0478133	0.231573	0.324531	0.220347	0.0738637	turquoise
BANK1	16.4641	15.3282	1.13592	14.1922	0.0633922	0.24273	0.159692	0.228306	0.141687	turquoise
BARX2	113.8	108.577	5.22302	103.354	0.449041	0.216258	0.106462	0.0865487	0.201969	turquoise
BASP1	7.07886	5.70393	1.37493	4.329	0.0235896	0.165785	0.123635	0.304377	0.0879208	turquoise
BAZ2B	5.8789	3.54963	2.32927	1.22036	0.0146801	0.137232	0.17944	0.300577	0.211586	yellow
BBS1	11.8751	9.35974	2.51537	6.84437	0.0387088	0.235451	0.23915	0.386555	0.00486333	turquoise
BBS2	4.93098	1.09725	3.83373	-2.73648	0.00453786	0.190884	0.353176	0.413887	0.0699644	blue
BBS4	1.39267	0.526144	0.866525	-0.340381	0.00217596	0.15102	0.325007	0.121913	0.145323	green
BCAN	19.3626	18.8244	0.538229	18.2862	0.0778516	0.186464	0.136163	0.114577	0.0217608	turquoise
BCAP29	4.08963	1.96194	2.12769	-0.165757	0.00811392	0.222603	0.229617	0.144727	0.143104	green
BCAP31	10.6148	8.83144	1.78332	7.04812	0.0365239	0.134309	0.123403	0.0276463	0.222926	yellow
BCAS1	52.4986	49.4565	3.04205	46.4145	0.204536	0.310022	0.264716	0.17738	0.025545	turquoise
BCAS3	75.8806	70.3859	5.49477	64.8911	0.291093	0.318852	0.131493	0.0984708	0.0365015	turquoise
BCKDHA	33.9454	13.916	20.0294	-6.11345	0.0575518	0.219414	0.185198	0.16806	0.274928	green
BCKDHB	22.6761	17.2344	5.44166	11.7928	0.071276	0.264043	0.0884659	0.184955	0.0716271	turquoise
BCKDK	41.5533	13.7758	27.7775	-14.0017	0.0569722	0.151456	0.023779	0.0750497	0.307958	green
BCL11B	0.377313	0.0688746	0.308438	-0.239564	0.000284843	0.196386	0.15511	0.112016	0.000288552	grey
BCL2	2.0688	0.925512	1.14329	-0.217777	0.00382762	0.232032	0.0848649	0.319105	0.0786419	blue
BCL2L10	45.4236	41.2868	4.13676	37.1501	0.170749	0.16835	0.079248	0.0209292	0.307539	turquoise
BCL6B	87.2372	81.0348	6.20241	74.8324	0.335133	0.154468	0.0363601	0.231371	0.102355	turquoise
BCMO1	4.81285	4.52488	0.28797	4.23691	0.0187134	0.185073	0.140169	0.0158839	0.0897883	turquoise
BCR	3.1363	2.61997	0.516329	2.10364	0.0108353	0.163649	0.0342761	0.0838588	0.0167768	turquoise
BDKRB1	94.1811	90.876	3.30516	87.5708	0.375833	0.191508	0.022176	0.108289	0.131556	turquoise
BDKRB2	24.0828	21.0135	3.06931	17.9442	0.0869048	0.3409	0.19958	0.193123	0.0808607	turquoise
BDNF	0.369582	0.24813	0.121452	0.126677	0.00102618	0.201055	0.0580438	0.197359	0.130868	yellow
BDP1	0.702576	0.24105	0.461527	-0.220477	0.000996902	0.185941	0.140893	0.0108004	0.0575796	yellow
BET1	13.8502	6.18286	7.66729	-1.48442	0.0255703	0.166013	0.021221	0.0845381	0.15138	green
BET1L	51.3652	38.0702	13.295	24.7752	0.157446	0.134942	0.153315	0.00882344	0.318134	turquoise
BGN	2.70086	1.5683	1.13256	0.435734	0.00648596	0.154697	0.18593	0.0722534	0.0100099	blue
BHMT	92.2177	88.6266	3.59116	85.0354	0.36653	0.297563	0.0577387	0.194884	0.0616259	turquoise
BHMT2	10.8777	9.73913	1.13859	8.60055	0.0402779	0.177084	0.0259979	0.368404	0.112918	turquoise
BICD1	3.10016	0.939331	2.16083	-1.2215	0.00388476	0.136404	0.144102	0.301366	0.15978	blue
BID	17.7804	16.6034	1.17706	15.4263	0.0686661	0.146063	0.0656388	0.0731257	0.359893	yellow
BIK	8.14894	5.95874	2.19021	3.76853	0.0246434	0.205187	0.098953	0.0651029	0.166604	turquoise
BIN1	8.68156	2.91921	5.76235	-2.84314	0.0120729	0.166535	0.0592026	0.253286	0.176538	green
BIVM	4.9193	3.89996	1.01934	2.88063	0.016129	0.303292	0.278179	0.153703	0.0338702	turquoise
BLK	125.071	121.48	3.59058	117.89	0.502402	0.150718	0.0763731	0.123269	0.190339	turquoise
BLM	23.2335	22.6325	0.601039	22.0314	0.0936005	0.231513	0.300652	0.262739	0.227011	yellow
BLOC1S2	30.1346	27.1906	2.944	24.2466	0.112451	0.167324	0.135557	0.178914	0.383661	yellow
BMP1	98.0061	92.6388	5.36732	87.2715	0.383124	0.222665	0.142028	0.0846029	0.161987	turquoise
BMP2	0.0623336	0.00149067	0.0608429	-0.0593522	6.16493e-06	0.165076	0.127198	0.036782	0.0877239	grey
BMP7	14.3462	13.9518	0.39441	13.5574	0.0577001	0.131761	0.0803669	0.00263776	0.0214179	turquoise
BMP8B	48.9131	44.5109	4.40218	40.1088	0.184083	0.200737	0.0757636	0.157696	0.192117	turquoise
BMX	66.6373	64.0968	2.54044	61.5564	0.265083	0.257852	0.214821	0.200859	0.072007	turquoise
BNIP3	3.2353	2.92204	0.313269	2.60877	0.0120846	0.143256	0.184076	0.0363225	0.182039	yellow
BOK	37.7892	29.9225	7.86674	22.0558	0.12375	0.37723	0.305119	0.209902	0.112237	turquoise
BPGM	8.90537	7.62013	1.28524	6.33489	0.0315144	0.255884	0.0459257	0.0930565	0.192513	yellow
BPI	88.8135	84.317	4.49646	79.8205	0.348707	0.181764	0.149798	0.119867	0.197613	turquoise
BRCA1	38.7881	37.5556	1.23249	36.3231	0.155318	0.214328	0.293808	0.284987	0.278084	yellow
BRCA2	33.8999	31.6509	2.24902	29.4019	0.130898	0.200642	0.253357	0.171726	0.413503	yellow
BRF1	49.1221	9.1008	40.0213	-30.9205	0.0376379	0.196009	0.197777	0.118031	0.277642	green
BRI3BP	19.3026	14.4318	4.87079	9.56097	0.059685	0.234929	0.23285	0.053661	0.197245	yellow
BRIP1	12.7408	12.2849	0.455888	11.829	0.0508064	0.167527	0.356202	0.138887	0.2895	yellow
BRS3	202.052	196.908	5.144	191.764	0.814345	0.202088	0.092447	0.126193	0.21718	turquoise
BSPRY	4.21897	1.78245	2.43652	-0.654074	0.00737161	0.192703	0.172395	0.519788	0.0341067	green
BST1	63.1423	60.0531	3.08916	56.9639	0.24836	0.166844	0.0318035	0.116566	0.152811	turquoise
BST2	0.447961	0.250443	0.197518	0.0529245	0.00103575	0.174067	0.081094	0.0269793	0.029695	yellow
BTAF1	0.78214	0.215431	0.566708	-0.351277	0.000890953	0.183975	0.0628279	0.204572	0.199608	turquoise
BTBD3	3.29097	2.32431	0.966667	1.35764	0.00961257	0.251976	0.186086	0.232196	0.12004	turquoise
BTBD6	5.25373	1.43933	3.8144	-2.37507	0.0059526	0.233559	0.0869066	0.274909	0.124325	green
BTBD9	82.0704	79.3023	2.76806	76.5343	0.327968	0.232612	0.199971	0.267916	0.022459	turquoise
BTC	0.513749	0.0500197	0.463729	-0.41371	0.000206865	0.197885	0.219743	0.0339275	0.112751	grey
BTG2	8.87273	2.01883	6.85389	-4.83506	0.00834923	0.217416	0.306127	0.427111	0.0363715	blue
BTN1A1	160.516	157.107	3.40909	153.698	0.649743	0.265312	0.0913772	0.125404	0.131903	turquoise
BTN3A1	6.91385	2.16811	4.74574	-2.57763	0.0089666	0.135733	0.117928	0.276068	0.105842	blue
BTNL8	6.53997	5.95499	0.584977	5.37002	0.0246279	0.160967	0.151711	0.222547	0.00104236	turquoise
BTNL9	80.2602	78.1276	2.13265	75.9949	0.32311	0.161562	0.0588402	0.145489	0.0696475	turquoise
BTRC	54.6497	48.4713	6.17844	42.2929	0.200461	0.163585	0.22721	0.254342	0.204445	turquoise
BUB1	70.66	67.7416	2.9184	64.8232	0.430157	0.268912	0.418361	0.24171	0.420071	yellow
BUB1	62.4881	60.3779	2.11022	58.2677	0.249703	0.270398	0.403488	0.321442	0.289994	yellow
BUB1B	46.7697	42.7092	4.06046	38.6488	0.176631	0.286482	0.344317	0.256665	0.179861	yellow
BVES	37.3109	35.651	1.65993	33.9911	0.147441	0.269194	0.00412859	0.150365	0.0433931	turquoise
BZRAP1	12.8166	7.53014	5.28641	2.24373	0.0311422	0.290117	0.321726	0.384446	0.0770936	turquoise
BZW1	36.2358	34.1294	2.10639	32.023	0.141148	0.158588	0.121372	0.215665	0.225377	yellow
BZW2	29.8391	27.9975	1.84164	26.1559	0.115788	0.13145	0.0283041	0.209904	0.256314	yellow
C10orf10	7.38151	1.706	5.67552	-3.96952	0.00705544	0.188131	0.110534	0.194527	0.0583383	yellow
C10orf107	5.26257	4.76051	0.502061	4.25844	0.0196879	0.336953	0.39147	0.152243	0.158339	turquoise
C10orf116	53.4995	49.6037	3.89581	45.7079	0.205145	0.267973	0.250278	0.144825	0.205136	turquoise
C10orf57	55.2469	13.2897	41.9572	-28.6675	0.0549619	0.147005	0.138008	0.0493492	0.275386	green
C10orf68	59.8882	56.7163	3.17195	53.5444	0.23456	0.214039	0.243283	0.271528	0.0451776	turquoise
C11orf10	11.1174	4.77568	6.34173	-1.56604	0.0197507	0.149625	0.0601305	0.18245	0.124512	green
C11orf16	14.845	11.0447	3.80029	7.24445	0.0456774	0.234327	0.385249	0.304688	0.141889	turquoise
C12orf5	25.4935	24.5284	0.965099	23.5634	0.101442	0.33976	0.115637	0.0259109	0.301052	yellow
C14orf101	11.6377	8.51567	3.12206	5.39362	0.035218	0.297097	0.384402	0.376074	0.0528314	turquoise
C14orf118	4.535	3.47419	1.06082	2.41337	0.0143681	0.165727	0.150714	0.12731	0.00648189	turquoise
C14orf132	8.11519	2.10769	6.0075	-3.89982	0.0087167	0.300733	0.447699	0.167138	0.130131	blue
C14orf159	4.42105	0.881658	3.53939	-2.65773	0.00364625	0.256556	0.36437	0.239174	0.0388723	blue
C14orf162	43.2445	41.247	1.9975	39.2495	0.170584	0.134094	0.178044	0.0804716	0.153246	turquoise
C14orf166	36.0643	33.0881	2.97618	30.1119	0.136841	0.159842	0.0202577	0.0889056	0.287995	yellow
C14orf2	33.6832	29.8272	3.85607	25.9711	0.123355	0.165146	0.0855101	0.119998	0.363245	yellow
C14orf28	7.75017	2.91185	4.83831	-1.92646	0.0120425	0.237924	0.180271	0.24343	0.156414	yellow
C14orf45	7.00162	3.54362	3.458	0.0856244	0.0146552	0.213986	0.410995	0.334349	0.209078	turquoise
C14orf79	29.2368	26.8268	2.41003	24.4168	0.110947	0.325145	0.294009	0.281736	0.091771	turquoise
C14orf93	30.7392	26.2863	4.45293	21.8334	0.108711	0.278389	0.325167	0.288256	0.0336614	turquoise
C15orf23	52.4199	50.0018	2.41811	47.5837	0.206791	0.13925	0.263102	0.275806	0.367426	yellow
C15orf27	129.061	125.545	3.51671	122.028	0.519211	0.140986	0.025937	0.104934	0.212855	turquoise
C16orf3	147.028	141.621	5.40711	136.214	0.585698	0.229276	0.115037	0.0898997	0.21184	turquoise
C16orf7	35.7141	33.9066	1.80754	32.0991	0.140227	0.229076	0.103034	0.146388	0.128002	turquoise
C17orf28	30.5052	27.7292	2.77599	24.9532	0.114679	0.214368	0.264044	0.36875	0.0339664	turquoise
C18orf1	4.5856	2.18242	2.40318	-0.220752	0.00902579	0.18144	0.211596	0.3371	0.119524	blue
C18orf34	84.576	80.5132	4.06277	76.4505	0.332976	0.179866	0.164545	0.164931	0.0752993	turquoise
C19orf25	96.3346	92.2206	4.11395	88.1067	0.381394	0.268779	0.246167	0.191559	0.102405	turquoise
C19orf33	2.17505	0.958445	1.21661	-0.258161	0.00396381	0.200166	0.0423177	0.130481	0.218199	green
C1GALT1	17.3819	16.1518	1.23011	14.9217	0.0667987	0.263897	0.193899	0.0881877	0.133955	turquoise
C1orf21	6.21126	4.30512	1.90614	2.39899	0.0178046	0.22138	0.261227	0.211287	0.0709605	turquoise
C1QL1	61.6557	57.2421	4.4136	52.8285	0.236735	0.132844	0.0569869	0.0500364	0.251018	turquoise
C1QTNF4	116.743	110.448	6.29436	104.154	0.456777	0.220501	0.171512	0.100506	0.162947	turquoise
C1QTNF7	82.5601	75.9573	6.6028	69.3545	0.314135	0.216201	0.177776	0.14817	0.156323	turquoise
C1R	43.1742	8.34003	34.8342	-26.4942	0.0344916	0.146936	0.0515271	0.2459	0.00860543	blue
C1S	26.2757	9.11248	17.1632	-8.05071	0.0376862	0.138539	0.0389642	0.297124	0.165859	blue
C20orf111	25.761	9.34869	16.4123	-7.06365	0.0386631	0.143009	8.45163e-05	0.0267843	0.34886	green
C20orf132	127.486	121.937	5.5494	116.387	0.50429	0.293771	0.195621	0.196028	0.0857878	turquoise
C20orf141	87.9376	85.1167	2.82094	82.2958	0.352015	0.238594	0.0916224	0.159664	0.00987873	turquoise
C20orf160	179.4	172.118	7.28232	164.836	0.711823	0.211992	0.196601	0.208192	0.132944	turquoise
C20orf166	158.847	154.154	4.69305	149.461	0.637529	0.234985	0.0468687	0.107397	0.144623	turquoise
C20orf173	159.829	152.93	6.8991	146.031	0.632469	0.187972	0.10968	0.048616	0.253611	turquoise
C20orf26	54.162	52.2415	1.92057	50.3209	0.216054	0.211295	0.294263	0.166399	0.096276	turquoise
C20orf85	10.7291	9.15424	1.57487	7.57938	0.0378589	0.260521	0.455967	0.199757	0.094141	turquoise
C20orf96	66.9031	64.2875	2.61557	61.6719	0.265872	0.21285	0.209203	0.064587	0.123358	turquoise
C21orf128	49.8312	46.7815	3.04967	43.7319	0.193473	0.180164	0.255818	0.128456	0.18725	turquoise
C21orf2	19.5539	15.4774	4.07656	11.4008	0.0640093	0.409569	0.348107	0.216343	0.0246433	turquoise
C21orf33	9.75951	3.1807	6.57881	-3.39811	0.0131543	0.164325	0.0275199	0.20246	0.0831073	green
C21orf59	10.0697	8.82462	1.24505	7.57957	0.0364957	0.210325	0.174905	0.119604	0.223454	yellow
C22orf23	18.9406	18.2384	0.70226	17.5361	0.075428	0.173751	0.288662	0.102535	0.0521422	turquoise
C2orf16	111.707	106.973	4.73423	102.239	0.442406	0.138631	0.00848974	0.0121573	0.240063	turquoise
C3orf15	1.65469	0.742392	0.9123	-0.169908	0.00307029	0.151818	0.389715	0.197295	0.163347	turquoise
C4BPA	4.33415	1.34605	2.9881	-1.64205	0.00556682	0.159568	0.39947	0.276091	0.0103047	yellow
C5	39.6713	35.7124	3.95886	31.7536	0.147695	0.210934	0.204421	0.104841	0.217088	turquoise
C5orf15	9.45529	4.88696	4.56833	0.318629	0.0202108	0.174495	0.0294612	3.32076e-05	0.00641941	yellow
C6	9.2331	8.41516	0.817942	7.59722	0.0348023	0.181745	0.302334	0.213657	0.0548552	turquoise
C6orf118	7.32638	6.70871	0.61767	6.09104	0.027745	0.130406	0.315978	0.0946001	0.0990386	turquoise
C6orf123	109.28	103.485	5.79521	97.6893	0.427978	0.135811	0.0793905	0.0716018	0.247523	turquoise
C6orf162	37.3841	26.6171	10.767	15.8501	0.11008	0.15806	0.132503	0.129935	0.308864	turquoise
C6orf165	10.2726	9.18543	1.08719	8.09824	0.0379879	0.165284	0.314703	0.235344	0.109123	turquoise
C6orf170	6.0116	4.34332	1.66827	2.67505	0.0179626	0.294545	0.213016	0.0778799	0.104974	turquoise
C8A	148.857	146.04	2.81747	143.222	0.603972	0.224356	0.169413	0.122969	0.113649	turquoise
C8orf4	3.94886	2.77405	1.17481	1.59923	0.0114725	0.191096	0.33046	0.226331	0.209442	yellow
C9orf114	28.4557	24.3835	4.07218	20.3113	0.100842	0.269982	0.0837358	0.0330347	0.180642	turquoise
C9orf116	15.6604	3.93564	11.7247	-7.78908	0.0162765	0.144885	0.301591	0.0658677	0.234867	green
C9orf24	6.23483	4.11813	2.11671	2.00142	0.0170312	0.150824	0.359751	0.247773	0.264071	turquoise
C9orf3	1.2007	0.335513	0.865188	-0.529675	0.00138757	0.166033	0.106469	0.0106759	0.0779517	green
C9orf47	114.731	111.136	3.59442	107.542	0.459623	0.23978	0.193458	0.189555	0.108143	turquoise
C9orf78	18.1282	16.3325	1.79565	14.5369	0.067546	0.19853	0.102216	0.198142	0.359139	yellow
C9orf91	0.317763	0.0113811	0.306382	-0.295001	4.70686e-05	0.173643	0.141198	0.136155	0.0674389	grey
CA1	161.162	158.156	3.00643	155.149	0.65408	0.227154	0.119922	0.159451	0.114284	turquoise
CA11	22.7181	20.3244	2.39372	17.9307	0.084055	0.174113	0.103975	0.0102097	0.160397	turquoise
CA12	0.11368	0.000408304	0.113272	-0.112863	1.68861e-06	0.137014	0.427525	0.0353524	0.0697955	grey
CA14	11.2297	10.5545	0.675242	9.87921	0.0436497	0.205623	0.00141465	0.130205	0.0433238	turquoise
CA2	4.48455	4.15186	0.332686	3.81918	0.0171707	0.142119	0.220106	0.317067	0.177871	yellow
CA4	76.245	72.5888	3.65621	68.9326	0.300203	0.176811	0.136979	0.0389607	0.183481	turquoise
CA6	17.0594	15.503	1.55636	13.9467	0.0641154	0.139618	0.238624	0.255295	0.063092	turquoise
CA7	191.398	184.377	7.02102	177.356	0.762522	0.169068	0.105355	0.0969714	0.279872	turquoise
CA8	2.38545	1.38146	1.00399	0.377467	0.00571326	0.170838	0.257215	0.334521	0.00839856	turquoise
CAB39	11.1519	9.92157	1.23033	8.69124	0.0410324	0.1325	0.129202	0.140847	0.0868015	yellow
CABIN1	72.4959	63.9048	8.59118	55.3136	0.264289	0.137989	0.215751	0.143407	0.274385	turquoise
CABP4	122.559	119.05	3.50985	115.54	0.49235	0.33166	0.137358	0.22553	0.0170984	turquoise
CACNA1A	6.75919	5.75533	1.00386	4.75147	0.0238022	0.188713	0.072137	0.0568483	0.145341	turquoise
CACNA1C	107.212	100.937	6.27532	94.6613	0.417441	0.275152	0.217366	0.132221	0.107924	turquoise
CACNA1D	35.83	31.2884	4.54156	26.7469	0.129399	0.348843	0.300767	0.239373	0.103938	turquoise
CACNA1F	131.253	128.132	3.12032	125.012	0.529913	0.259589	0.122452	0.171982	0.0835673	turquoise
CACNA1G	84.0096	77.7679	6.24167	71.5262	0.321622	0.230583	0.181428	0.0174343	0.164611	turquoise
CACNB1	43.737	42.1399	1.59716	40.5427	0.174277	0.174944	0.0994607	0.0883935	0.168325	turquoise
CACNB2	134.814	128.788	6.02565	122.762	0.532625	0.254754	0.136427	0.127459	0.152728	turquoise
CACNB3	10.2135	6.84582	3.36773	3.47809	0.0283121	0.166112	0.282774	0.336137	0.141702	turquoise
CACNB4	62.8976	61.9024	0.995267	60.9071	0.256008	0.185755	0.0805697	0.0340152	0.1028	turquoise
CACNG2	133.699	131.178	2.52033	128.658	0.542511	0.271375	0.101386	0.130766	0.0487257	turquoise
CACNG3	148.573	145.616	2.95713	142.659	0.602218	0.226252	0.0438132	0.145252	0.0914746	turquoise
CACNG6	52.9417	51.3925	1.54917	49.8433	0.212543	0.273385	0.0343446	0.14954	0.0257962	turquoise
CACNG7	88.1385	84.9045	3.23402	81.6705	0.351137	0.231321	0.111715	0.0918099	0.132051	turquoise
CADPS2	4.09632	1.51753	2.57879	-1.06126	0.00627601	0.139099	0.287819	0.383787	0.179911	blue
CALB1	5.96114	4.85948	1.10166	3.75783	0.0200972	0.148079	0.132535	0.503636	0.323847	yellow
CALB2	2.93291	1.44398	1.48893	-0.044954	0.00597183	0.142431	0.144602	0.274282	0.300431	yellow
CALCA	44.4433	43.3279	1.11537	42.2125	0.17919	0.144176	0.0240866	0.195453	0.1664	turquoise
CALCR	109.204	104.857	4.34693	100.51	0.433655	0.161386	0.131127	0.0595281	0.248867	turquoise
CALCRL	118.714	111.333	7.3805	103.953	0.460437	0.22691	0.156044	0.21036	0.103457	turquoise
CALM1	6.58947	5.09283	1.49664	3.59618	0.0210623	0.35107	0.150756	0.0350108	0.174166	yellow
CALML4	1.10861	0.561662	0.54695	0.0147111	0.00232285	0.160031	0.269434	0.135724	0.218763	yellow
CAMK2A	142.868	139.096	3.77225	135.324	0.575256	0.238797	0.18202	0.178587	0.0486843	turquoise
CAMK2D	1.53522	0.501146	1.03407	-0.532926	0.00207258	0.195494	0.264028	0.275474	0.0452908	blue
CAMKK1	42.9001	41.7269	1.17327	40.5536	0.172569	0.229164	0.103648	0.0129225	0.115485	turquoise
CAMTA1	2.99098	2.4423	0.548679	1.89362	0.0101005	0.192591	0.333135	0.0795623	0.0158332	yellow
CAPN12	7.41884	3.49199	3.92685	-0.434863	0.0144417	0.216808	0.105801	0.0848193	0.184841	yellow
CAPN3	13.7325	10.5461	3.1864	7.3597	0.0436152	0.246583	0.341665	0.290652	0.164165	yellow
CAPN5	22.0276	21.1314	0.896254	20.2351	0.0873924	0.168504	0.00491145	0.0659717	0.083139	turquoise
CAPN9	5.27467	4.56877	0.705898	3.86288	0.0188949	0.194707	0.120553	0.142924	0.166915	turquoise
CAPS	7.03077	2.37145	4.65932	-2.28788	0.00980752	0.203856	0.48665	0.443518	0.0369382	yellow
CAPZA2	20.2287	8.45375	11.775	-3.32121	0.0349619	0.179807	0.0617329	0.0819972	0.233056	green
CAPZB	4.55156	3.79855	0.753007	3.04555	0.0157096	0.227473	0.190273	0.0737675	0.250501	yellow
CARD8	1.60294	0.569524	1.03342	-0.463897	0.00235536	0.179916	0.168885	0.197719	0.0412787	blue
CARD9	23.2092	21.4157	1.7935	19.6222	0.0885683	0.255046	0.0709817	0.274965	0.133899	turquoise
CASC1	3.94027	2.37712	1.56315	0.813974	0.009831	0.15078	0.311475	0.2169	0.246765	turquoise
CASC2	18.1881	17.3282	0.85999	16.4682	0.0716636	0.168992	0.0771646	0.222924	0.0152621	turquoise
CASC3	27.5135	9.37151	18.142	-8.77052	0.0387575	0.189017	0.0162232	0.134198	0.209175	green
CASK	6.52847	5.60036	0.928101	4.67226	0.0231613	0.196002	0.022643	0.0383987	0.277784	yellow
CASP10	17.8617	16.224	1.6377	14.5863	0.067097	0.218305	0.025503	0.119156	0.080537	turquoise
CASP3	27.9393	25.5757	2.36361	23.2121	0.105773	0.137763	0.0178967	0.0178991	0.33521	yellow
CASP5	105.064	99.3566	5.70743	93.6492	0.410906	0.146755	0.111678	0.135272	0.213688	turquoise
CASP6	6.68215	6.07648	0.605678	5.4708	0.0251303	0.212667	0.0348082	0.00266641	0.281661	yellow
CASQ2	89.3632	83.7807	5.58253	78.1982	0.346489	0.219725	0.123547	0.251572	0.0457979	turquoise
CASR	100.213	98.1497	2.0633	96.0864	0.405915	0.162851	0.0517515	0.118847	0.122422	turquoise
CAV3	155.143	149.699	5.44331	144.256	0.619107	0.225533	0.157007	0.165612	0.192411	turquoise
CBFA2T3	0.553705	0.226901	0.326804	-0.0999029	0.000938387	0.240861	0.031411	0.135208	0.131689	blue
CBL	13.4234	12.6523	0.77106	11.8813	0.0523258	0.255717	0.254482	0.206907	0.323655	yellow
CBLB	2.53281	1.02945	1.50336	-0.473904	0.00425748	0.14875	0.252556	0.464816	0.0537412	yellow
CBLC	70.9702	64.546	6.42425	58.1217	0.266941	0.249505	0.124974	0.0430157	0.173811	turquoise
CBLN1	98.5971	94.6831	3.91403	90.769	0.391578	0.276909	0.186078	0.0938525	0.10564	turquoise
CBLN2	60.3567	58.0928	2.26388	55.829	0.240253	0.238372	0.0313174	0.179096	0.0900799	turquoise
CBLN4	94.926	92.0942	2.83179	89.2624	0.380871	0.199247	0.084049	0.0937372	0.123962	turquoise
CBS	5.01653	4.28142	0.735112	3.54631	0.0177065	0.195603	0.432313	0.230263	0.244333	yellow
CBX3	20.0502	10.5207	9.52945	0.991287	0.0435103	0.174293	0.246464	0.170891	0.00619749	yellow
CBX7	46.1512	39.2542	6.89705	32.3571	0.162342	0.314366	0.244039	0.244016	0.118482	turquoise
CCAR1	38.0745	36.6018	1.47268	35.1291	0.151373	0.216105	0.131403	0.16533	0.146336	turquoise
CCBL1	35.4009	33.0088	2.39213	30.6166	0.136513	0.347409	0.186866	0.140717	0.0374624	turquoise
CCBP2	77.9028	74.4379	3.46491	70.973	0.307851	0.241264	0.0921926	0.0610411	0.215877	turquoise
CCDC6	2.20885	1.89998	0.308868	1.59111	0.00785769	0.203811	0.192962	0.00279598	0.115012	yellow
CCDC7	84.9963	79.4155	5.58079	73.8348	0.328437	0.287789	0.228382	0.272813	0.0924265	turquoise
CCDC8	5.91723	5.07603	0.841201	4.23483	0.0209928	0.169677	0.0208607	0.0211799	0.048074	turquoise
CCKAR	206.959	202.435	4.52403	197.91	0.837203	0.202295	0.109737	0.13556	0.192561	turquoise
CCL16	178.861	175.357	3.5041	171.853	0.72522	0.228314	0.152179	0.124273	0.18353	turquoise
CCL20	1.14354	0.699666	0.443876	0.255791	0.00289359	0.135561	0.0618405	0.174894	0.0940632	turquoise
CCL21	66.9421	62.3116	4.63051	57.6811	0.2577	0.165727	0.137643	0.170322	0.134759	turquoise
CCL22	125.03	121.024	4.00595	117.018	0.500516	0.218763	0.143583	0.205643	0.0496752	turquoise
CCL23	72.2747	69.3441	2.9306	66.4135	0.286784	0.148684	0.126039	0.0389727	0.218959	turquoise
CCL27	82.1379	78.1751	3.96277	74.2124	0.323307	0.204946	0.0647407	0.0716223	0.187151	turquoise
CCL4	20.3036	18.0763	2.2273	15.849	0.0747577	0.255494	0.0854014	0.194385	0.125888	turquoise
CCL5	63.4653	60.2354	3.22993	57.0055	0.249114	0.140335	0.00645275	0.108518	0.132515	turquoise
CCM2	25.0752	16.4817	8.59352	7.88817	0.0681628	0.14775	0.148685	0.0264611	0.436044	yellow
CCNA2	49.5393	47.4608	2.07849	45.3824	0.196282	0.192388	0.336274	0.298575	0.255351	yellow
CCNB2	67.3295	65.2373	2.09213	63.1452	0.2698	0.274377	0.305188	0.181956	0.297842	yellow
CCNB3	92.9344	11.1497	81.7847	-70.6349	0.0461115	0.232788	0.167994	0.0534168	0.275856	green
CCND2	71.8172	62.8142	9.00297	53.8113	0.259779	0.279558	0.115832	0.244391	0.0330499	turquoise
CCNDBP1	36.9112	13.9029	23.0084	-9.10554	0.0574976	0.200732	0.203081	0.121199	0.279319	green
CCNE1	7.56276	7.13537	0.427391	6.70798	0.0295095	0.142877	0.416885	0.123025	0.179281	yellow
CCNE2	27.2862	22.7399	4.54625	18.1937	0.0940448	0.226225	0.309224	0.24133	0.209269	yellow
CCNF	35.7536	33.8551	1.89855	31.9565	0.140013	0.174105	0.304201	0.191352	0.307641	yellow
CCNJ	1.75013	0.770194	0.979935	-0.209741	0.00318527	0.286602	0.102388	0.0234346	0.0956544	yellow
CCNL2	5.33984	4.14711	1.19273	2.95437	0.0171511	0.142043	0.136987	0.212859	0.194608	yellow
CCR2	17.3688	15.3085	2.06035	13.2481	0.0633107	0.139583	0.0249955	0.1276	0.054363	turquoise
CCR4	168.467	165.138	3.32907	161.808	0.682955	0.200133	0.145243	0.147124	0.136897	turquoise
CCR5	31.2019	26.5564	4.6455	21.9109	0.109829	0.239405	0.00279643	0.33624	0.115124	turquoise
CCR9	150.127	144.118	6.00963	138.108	0.596023	0.273988	0.125729	0.0947691	0.18068	turquoise
CCRN4L	62.5595	60.1519	2.40757	57.7443	0.248768	0.146005	0.0550066	0.132562	0.206506	turquoise
CCS	5.6147	4.62165	0.993043	3.62861	0.0191136	0.180167	0.0506824	0.159282	0.116557	turquoise
CCT2	47.0379	44.4447	2.59325	41.8514	0.183808	0.144223	0.13527	0.241846	0.190416	yellow
CCT3	43.621	39.5597	4.06129	35.4984	0.163606	0.138956	0.0892545	0.143788	0.349221	yellow
CCT6A	45.479	41.8756	3.60336	38.2723	0.173184	0.241256	0.335891	0.364107	0.219567	yellow
CCT6B	5.50501	2.26067	3.24434	-0.983666	0.00934939	0.139996	0.329823	0.0106605	0.125412	green
CCT7	48.1672	43.3569	4.81022	38.5467	0.17931	0.15776	0.0572091	0.169363	0.340746	yellow
CCT8	35.9074	33.7318	2.17563	31.5561	0.139503	0.178887	0.049385	0.269246	0.225662	yellow
CD1A	23.5713	21.942	1.62937	20.3126	0.0907447	0.200143	0.201388	0.285367	0.114689	turquoise
CD1B	100.692	98.3438	2.34855	95.9952	0.406717	0.182731	0.138876	0.15344	0.122239	turquoise
CD207	52.0875	50.7156	1.37184	49.3438	0.209743	0.242511	0.203769	0.172038	0.0223674	turquoise
CD226	50.3011	48.6182	1.68293	46.9352	0.201069	0.140735	0.0780541	0.113904	0.153655	turquoise
CD24	2.06092	0.481263	1.57966	-1.0984	0.00199034	0.158353	0.10005	0.0715963	0.154398	blue
CD33	71.8596	68.4667	3.3929	65.0738	0.283156	0.197584	0.0512853	0.202223	0.0165395	turquoise
CD34	51.3014	46.3811	4.92026	41.4609	0.191817	0.217617	0.118902	0.211437	0.010431	turquoise
CD36	11.1892	10.548	0.641176	9.90687	0.0436233	0.134434	0.127283	0.152903	0.114949	turquoise
CD3E	100.833	96.2142	4.61826	91.596	0.39791	0.227882	0.0428763	0.251829	0.0272698	turquoise
CD47	36.1016	33.6144	2.48722	31.1272	0.139018	0.315541	0.242466	0.168099	0.0445628	turquoise
CD5	81.9122	79.0177	2.89444	76.1233	0.326791	0.166767	0.0652972	0.239327	0.0562028	turquoise
CD63	10.8312	7.54721	3.284	4.26321	0.0312128	0.150326	0.0976244	0.0451287	0.287428	yellow
CD7	111.212	105.996	5.21644	100.779	0.438364	0.202603	0.105996	0.0831204	0.239086	turquoise
CD80	99.5031	97.3312	2.1719	95.1593	0.40253	0.200037	0.0504014	0.163728	0.0954183	turquoise
CD81	47.0645	9.41839	37.6461	-28.2278	0.0389514	0.2451	0.156026	0.192581	0.195786	green
CD8A	12.9847	10.0704	2.9143	7.15606	0.0416477	0.148521	0.0361829	0.240559	0.170329	turquoise
CD96	40.5505	38.225	2.32544	35.8996	0.158086	0.208249	0.120184	0.177095	0.00162703	turquoise
CDA	34.4262	33.3254	1.10078	32.2246	0.137823	0.158221	0.0837841	0.131821	0.131426	turquoise
CDADC1	11.7934	6.2484	5.54501	0.703384	0.0258413	0.208273	0.140072	0.148051	0.116537	turquoise
CDC14A	2.5558	1.52718	1.02862	0.498562	0.00631591	0.20796	0.342673	0.299243	0.120916	yellow
CDC20	64.3558	61.3101	3.04574	58.2643	0.375834	0.312234	0.396895	0.273046	0.320057	yellow
CDC25A	27.2595	25.9869	1.27264	24.7142	0.107473	0.268067	0.368664	0.108168	0.208764	yellow
CDC25B	9.02104	7.57279	1.44825	6.12455	0.0313186	0.20164	0.282452	0.144684	0.258878	yellow
CDC25C	52.2069	50.6896	1.51737	49.1722	0.209635	0.215913	0.379291	0.160091	0.327165	yellow
CDC42EP2	73.9315	70.2424	3.68914	66.5532	0.290499	0.168992	0.118099	0.00268778	0.203276	turquoise
CDC42EP4	51.959	44.2239	7.7351	36.4888	0.182895	0.303145	0.0325335	0.0995632	0.0814745	turquoise
CDC42EP5	6.28588	5.02201	1.26387	3.75814	0.0207694	0.255737	0.15556	0.186183	0.0259438	turquoise
CDC42SE2	6.12164	3.09892	3.02272	0.0761943	0.0128161	0.15023	0.0412567	0.0412919	0.190108	green
CDC5L	25.9384	15.0559	10.8825	4.17348	0.0622665	0.258213	0.294769	0.184549	0.00639196	turquoise
CDC6	51.0247	48.4776	2.54717	45.9304	0.260487	0.212239	0.255209	0.244332	0.380774	yellow
CDC7	26.4115	25.5716	0.839831	24.7318	0.105756	0.186008	0.342541	0.256188	0.2208	yellow
CDCA2	56.0424	50.0344	6.00803	44.0264	0.206926	0.295978	0.360781	0.233477	0.285231	yellow
CDCA3	42.6046	41.131	1.47363	39.6574	0.170104	0.273636	0.402232	0.298885	0.222747	yellow
CDCA5	59.008	56.8771	2.13097	54.7461	0.235225	0.147865	0.363149	0.249688	0.350149	yellow
CDCA7	2.3811	0.599592	1.78151	-1.18191	0.00247972	0.227735	0.0945933	0.052211	0.183218	yellow
CDCA8	53.2992	51.6346	1.66463	49.9699	0.213544	0.147468	0.370515	0.29648	0.312156	yellow
CDH10	105.349	101.981	3.36804	98.6133	0.421761	0.300585	0.167541	0.151216	0.0343247	turquoise
CDH11	38.0466	12.7091	25.3375	-12.6284	0.0525607	0.223789	0.1362	0.295036	0.0359737	blue
CDH13	80.7053	73.368	7.33723	66.0308	0.303426	0.319506	0.202767	0.201971	0.01951	turquoise
CDH17	16.8577	16.3913	0.466461	15.9248	0.0677889	0.139172	0.143079	0.139001	0.228466	turquoise
CDH22	115.299	112.208	3.09134	109.117	0.464055	0.229851	0.104169	0.111795	0.132318	turquoise
CDH24	27.1564	25.8249	1.33144	24.4935	0.106803	0.152429	0.0380774	0.0221089	0.0948783	turquoise
CDH26	85.4362	83.1262	2.31001	80.8162	0.343783	0.1695	0.282863	0.11238	0.147589	turquoise
CDH3	0.341231	0.21563	0.125601	0.0900294	0.000891776	0.251714	0.104901	0.290287	0.154464	yellow
CDH4	66.7692	65.3752	1.39407	63.9811	0.27037	0.238832	0.118942	0.0670365	0.0326002	turquoise
CDH5	65.552	59.1866	6.36542	52.8212	0.244776	0.168646	0.129941	0.23918	0.140647	turquoise
CDH8	168.812	165.129	3.6835	161.445	0.682918	0.163768	0.11214	0.135712	0.197081	turquoise
CDK10	3.21885	1.13839	2.08046	-0.942072	0.00470801	0.319392	0.401163	0.291337	0.021319	yellow
CDK2AP1	10.8024	10.2711	0.531286	9.73982	0.0424779	0.193074	0.0554963	0.0922382	0.132423	yellow
CDK5RAP3	3.25832	0.399907	2.85841	-2.4585	0.00165388	0.25743	0.250137	0.21807	0.0424582	green
CDK7	14.1797	13.0404	1.13931	11.9011	0.0539308	0.167193	0.0222331	0.0592497	0.187277	yellow
CDK8	19.6683	15.1988	4.46959	10.7292	0.062857	0.224137	0.091565	0.232037	0.17679	yellow
CDKL1	3.49184	3.17348	0.318361	2.85512	0.0131245	0.172196	0.272353	0.1051	0.108473	turquoise
CDKL5	74.0656	69.7863	4.27927	65.5071	0.288613	0.168145	0.130376	0.0214028	0.227705	turquoise
CDKN3	59.7882	57.4518	2.33642	55.1154	0.237602	0.190708	0.348929	0.188072	0.370491	yellow
CDO1	57.5737	50.2855	7.28813	42.9974	0.207964	0.364872	0.242098	0.163281	0.0791274	turquoise
CDR2	5.65414	5.17874	0.475397	4.70334	0.0214176	0.247625	0.232498	0.207308	0.225707	yellow
CDS1	2.73347	0.633535	2.09993	-1.4664	0.00262009	0.141256	0.259479	0.427608	0.119886	green
CDYL2	99.8517	96.0977	3.75399	92.3438	0.397429	0.291862	0.145881	0.157279	0.0366256	turquoise
CEACAM1	6.23558	3.13158	3.104	0.0275765	0.0129512	0.232992	0.340469	0.334339	0.208289	yellow
CEACAM4	112.459	106.772	5.68699	101.085	0.441573	0.21478	0.217818	0.133859	0.199727	turquoise
CEACAM5	49.1356	47.6552	1.48034	46.1749	0.197086	0.25476	0.243987	0.110496	0.0604544	turquoise
CEBPD	14.0774	12.1598	1.91764	10.2421	0.0502889	0.15591	0.13666	0.293048	0.0523531	turquoise
CEBPG	3.07291	2.98716	0.0857549	2.9014	0.0123539	0.197147	0.290843	0.108941	0.198449	yellow
CECR1	11.1148	3.2828	7.83203	-4.54923	0.0135766	0.25894	0.194864	0.276253	0.156061	blue
CECR2	60.4641	57.2439	3.22017	54.0237	0.236742	0.379347	0.0751635	0.198742	0.0766684	turquoise
CECR5	25.4593	8.21471	17.2446	-9.02986	0.0339733	0.24518	0.0803944	0.0276496	0.291825	green
CECR6	55.7695	50.9696	4.79987	46.1697	0.210793	0.217231	0.13063	0.156376	0.116807	turquoise
CELSR3	17.3547	16.4666	0.888164	15.5784	0.0681004	0.139849	0.16708	0.138272	0.0687559	turquoise
CENPA	63.4064	61.6279	1.77849	59.8494	0.448729	0.294612	0.421081	0.271028	0.250345	yellow
CENPE	39.9961	38.5629	1.43323	37.1297	0.159483	0.167772	0.350618	0.225059	0.299782	yellow
CENPF	44.212	43.2894	0.922647	42.3667	0.179031	0.285343	0.363272	0.205235	0.286572	yellow
CENPH	46.7246	44.6413	2.08335	42.5579	0.184622	0.186235	0.140151	0.191751	0.290979	yellow
CENPJ	5.24071	4.59315	0.647555	3.9456	0.0189958	0.14729	0.0991945	0.0709909	0.0764259	turquoise
CETN1	218.362	213.651	4.71117	208.939	0.883588	0.277587	0.0617051	0.122348	0.159066	turquoise
CETP	107.263	104.385	2.87772	101.507	0.431702	0.288844	0.184996	0.172854	0.0239456	turquoise
CFDP1	14.306	5.08532	9.22067	-4.13536	0.0210312	0.20127	0.196202	0.196244	0.163847	green
CFTR	0.490041	0.25449	0.235551	0.0189391	0.00105249	0.199108	0.285636	0.180759	0.178162	yellow
CGA	65.4021	63.5289	1.87321	61.6557	0.262735	0.23189	0.0513762	0.13658	0.0698604	turquoise
CGREF1	10.4843	6.0013	4.48302	1.51828	0.0248194	0.161728	0.0461438	0.00413017	0.387033	turquoise
CHAF1A	39.109	38.065	1.04393	37.0211	0.157425	0.259183	0.287134	0.131377	0.283089	yellow
CHCHD6	27.5595	22.8834	4.67612	18.2073	0.0946382	0.161472	0.0330564	0.109125	0.404743	yellow
CHD3	42.2006	36.6924	5.5082	31.1842	0.151748	0.134194	0.243399	0.201691	0.272973	turquoise
CHD5	77.2156	74.8098	2.40579	72.4041	0.309389	0.200647	0.0323127	0.0376684	0.157222	turquoise
CHD6	6.13439	3.73257	2.40182	1.33075	0.0154367	0.162683	0.20333	0.349801	0.279354	yellow
CHDH	1.63804	0.783342	0.854697	-0.0713552	0.00323964	0.206845	0.376325	0.101356	0.136792	green
CHEK2	6.00748	5.29971	0.70777	4.59194	0.0219179	0.145716	0.16749	0.131259	0.256918	yellow
CHGB	24.3149	23.1402	1.1747	21.9655	0.0957001	0.18925	0.170971	0.1306	0.0808846	turquoise
CHI3L2	42.8459	41.0664	1.77942	39.287	0.169837	0.135704	0.0461464	0.18498	0.0130075	turquoise
CHIA	18.7273	17.5393	1.18809	16.3512	0.0725366	0.192819	0.256566	0.17711	0.0988203	turquoise
CHODL	24.1613	22.7407	1.42057	21.3202	0.0940482	0.273747	0.0251699	0.171037	0.0672028	turquoise
CHORDC1	2.66653	2.12755	0.538975	1.58858	0.00879885	0.143672	0.0176387	0.259347	0.204838	yellow
CHRD	49.6824	39.1337	10.5487	28.5849	0.161844	0.372097	0.272281	0.211928	0.0351443	turquoise
CHRDL1	5.07424	3.82434	1.2499	2.57444	0.0158162	0.232106	0.171529	0.0286566	0.140061	turquoise
CHRM2	116.109	113.274	2.83515	110.439	0.468463	0.284687	0.227616	0.16963	0.0693327	turquoise
CHRM4	134.356	129.116	5.23949	123.877	0.533982	0.167139	0.0783841	0.116873	0.251079	turquoise
CHRM5	141.1	137.954	3.14664	134.807	0.570532	0.237293	0.187158	0.132046	0.141531	turquoise
CHRNA10	67.3553	65.1778	2.17749	63.0003	0.269554	0.183216	0.160357	0.163647	0.212562	turquoise
CHRNA3	15.9596	14.0167	1.94291	12.0737	0.0579683	0.188806	0.269552	0.254491	0.0842112	turquoise
CHRNB2	140.707	136.815	3.89182	132.923	0.565822	0.166882	0.144195	0.131314	0.20948	turquoise
CHRNG	113.947	111.771	2.17593	109.595	0.462247	0.171146	0.099821	0.0843708	0.16264	turquoise
CHST3	20.1684	18.657	1.51139	17.1456	0.0771592	0.142077	0.107392	0.0762694	0.0644113	turquoise
CHST4	37.7558	35.3896	2.36623	33.0234	0.14636	0.2251	0.208001	0.193354	0.106971	turquoise
CHST7	82.5412	75.0784	7.46278	67.6156	0.310499	0.233769	0.142339	0.100916	0.176334	turquoise
CHST9	3.03267	2.57039	0.462272	2.10812	0.0106303	0.20439	0.0531546	0.0391627	0.132751	turquoise
CHUK	21.1846	12.8734	8.3112	4.56216	0.05324	0.222746	0.112378	0.0492248	0.0436262	turquoise
CIB2	36.8549	33.6606	3.19428	30.4663	0.139209	0.215733	0.01839	0.220792	0.05491	turquoise
CIDEA	161.892	157.073	4.81904	152.254	0.649604	0.212828	0.0677642	0.0694632	0.18222	turquoise
CIDEB	55.746	50.2453	5.50078	44.7445	0.207798	0.237319	0.152621	0.216603	0.0437294	turquoise
CIDEC	111.197	106.918	4.27874	102.639	0.442177	0.163673	0.00948634	0.126796	0.245627	turquoise
CILP	41.7401	39.808	1.93211	37.8759	0.164633	0.186886	0.104523	0.229696	0.130209	turquoise
CILP2	5.87332	2.89575	2.97757	-0.0818247	0.0119759	0.150822	0.0916053	0.00384119	0.330113	yellow
CINP	12.4677	11.7449	0.722805	11.0221	0.0485731	0.214867	0.138691	0.0652387	0.311816	yellow
CIRBP	1.28609	0.497831	0.788259	-0.290428	0.00205887	0.132126	0.207121	0.223738	0.155438	yellow
CIRH1A	24.9042	22.1318	2.77234	19.3595	0.0915299	0.234979	0.207128	0.364559	0.217829	yellow
CISH	15.7869	14.3099	1.47705	12.8328	0.0591809	0.146501	0.260125	0.208839	0.183423	turquoise
CITED1	62.943	58.7703	4.17269	54.5976	0.243055	0.172731	0.0870839	0.0709703	0.135886	turquoise
CITED4	35.2888	31.3995	3.88928	27.5102	0.129858	0.29651	0.27152	0.0762389	0.129068	turquoise
CKAP2	53.9536	51.3214	2.63215	48.6893	0.212249	0.266205	0.38728	0.314693	0.214865	yellow
CKB	19.2871	4.96203	14.3251	-9.36304	0.0205213	0.19123	0.132794	0.0605167	0.236839	green
CKMT2	11.1179	9.14103	1.9769	7.16414	0.0378043	0.293433	0.194669	0.189419	0.119794	turquoise
CKS1B	54.6927	52.5501	2.14254	50.4076	0.21733	0.153343	0.304068	0.244866	0.301214	yellow
CKS2	47.8655	43.7043	4.16118	39.5432	0.180747	0.298555	0.340867	0.196081	0.209126	yellow
CLCA1	165.795	162.115	3.67975	158.436	0.670456	0.222242	0.0657007	0.11122	0.154963	turquoise
CLCA2	42.1155	40.5849	1.53062	39.0543	0.167846	0.166502	0.162741	0.0728333	0.150084	turquoise
CLCN5	0.439764	0.0889655	0.350798	-0.261833	0.000367932	0.194201	0.0528381	0.283998	0.0785039	blue
CLCNKB	40.3606	38.7028	1.65782	37.045	0.160062	0.222777	0.0251901	0.141724	0.109135	turquoise
CLDN1	2.9834	2.69038	0.293017	2.39736	0.0111265	0.183632	0.124978	0.186645	0.152377	yellow
CLDN10	1.18319	0.859415	0.323776	0.535638	0.00355426	0.264375	0.286577	0.0861531	0.149791	turquoise
CLDN12	6.28619	3.67909	2.6071	1.07199	0.0152155	0.156779	0.025857	0.0392516	0.172057	yellow
CLDN17	156.104	152.086	4.01836	148.068	0.628978	0.281749	0.134529	0.169198	0.0825603	turquoise
CLDN19	101.272	98.8228	2.4496	96.3732	0.408699	0.277951	0.0275204	0.199838	0.0183058	turquoise
CLDN2	79.2542	76.8501	2.40408	74.4461	0.317827	0.193753	0.116572	0.209877	0.106418	turquoise
CLDN3	4.21615	1.65063	2.56552	-0.914885	0.00682648	0.184354	0.0443234	0.120825	0.0866546	green
CLDN4	10.7369	3.926	6.81094	-2.88494	0.0162367	0.200955	0.0553673	0.0560119	0.175621	green
CLDN5	54.9058	46.8031	8.10266	38.7005	0.193562	0.155164	0.144576	0.239126	0.0959841	turquoise
CLDN7	9.73584	4.17038	5.56546	-1.39507	0.0172473	0.143398	0.0142498	0.291771	0.118033	green
CLGN	2.00992	1.46128	0.548637	0.912645	0.00604338	0.191911	0.261595	0.0704781	0.0795044	turquoise
CLIC2	72.5481	62.9101	9.638	53.2721	0.260175	0.268766	0.187987	0.276412	0.104402	turquoise
CLK4	4.29001	3.12871	1.1613	1.96741	0.0129393	0.232121	0.140777	0.125367	0.179017	yellow
CLMN	1.96425	1.03379	0.93046	0.103334	0.00427543	0.163186	0.169777	0.286764	0.254906	yellow
CLN6	28.1653	24.541	3.62432	20.9167	0.101493	0.15211	0.071355	0.0922171	0.372635	yellow
CLPX	3.6109	1.71549	1.89542	-0.179932	0.00709469	0.230532	0.153468	0.0985515	9.83038e-05	green
CLTA	41.3319	30.8063	10.5256	20.2808	0.127405	0.138241	0.0400911	0.10104	0.39646	yellow
CLTCL1	62.7308	54.6347	8.09614	46.5385	0.225951	0.136575	0.0509571	0.150608	0.252725	turquoise
CLYBL	8.67102	6.45763	2.2134	4.24423	0.0267066	0.202588	0.112039	0.0595907	0.138358	turquoise
CMAS	34.327	31.001	3.32606	27.6749	0.12821	0.161031	0.1521	0.159276	0.356349	yellow
CMIP	0.204598	0.00624138	0.198357	-0.192115	2.58123e-05	0.238019	0.0613268	0.0569864	0.168703	grey
CMYA5	39.1995	32.743	6.45654	26.2864	0.135414	0.263844	0.184181	0.282386	0.00387364	turquoise
CNDP1	85.7853	83.6322	2.15314	81.479	0.345875	0.230063	0.0337973	0.167077	0.0702037	turquoise
CNDP2	8.68899	1.37387	7.31512	-5.94125	0.00568189	0.310372	0.3236	0.300897	0.147855	blue
CNGA1	29.1516	26.9918	2.15984	24.8319	0.111629	0.298819	0.164164	0.270992	0.0790375	turquoise
CNGB3	200.416	195.784	4.63211	191.152	0.809697	0.271021	0.177292	0.135786	0.0979967	turquoise
CNIH	31.651	28.3129	3.33814	24.9747	0.117093	0.141375	0.0977152	0.0917739	0.328411	yellow
CNKSR1	23.6258	20.499	3.12674	17.3723	0.0847773	0.301945	0.131598	0.248727	0.115915	turquoise
CNKSR2	12.6019	10.8227	1.77915	9.04359	0.0447593	0.239815	0.0579934	0.0955623	0.178121	turquoise
CNN1	28.48	5.47585	23.0042	-17.5283	0.0226463	0.297628	0.163869	0.202609	0.0877311	blue
CNN2	9.60848	8.29443	1.31405	6.98037	0.034303	0.221601	0.0305625	0.0903518	0.365834	yellow
CNN3	9.13221	7.856	1.27621	6.57979	0.0324898	0.137219	0.0918161	0.179406	0.195849	turquoise
CNNM1	168.987	165.276	3.71068	161.565	0.683527	0.252557	0.124649	0.118443	0.127041	turquoise
CNNM3	54.0251	14.4513	39.5738	-25.1225	0.0597658	0.16744	0.0817551	0.0962354	0.279525	green
CNNM4	42.2595	33.9919	8.26766	25.7242	0.140579	0.137542	0.115306	0.0225247	0.302776	turquoise
CNOT2	24.1185	21.9165	2.20193	19.7146	0.0906396	0.239128	0.0278739	0.0577848	0.0804257	turquoise
CNOT8	10.8918	5.47797	5.41379	0.0641845	0.0226551	0.153449	0.142671	0.0713907	0.271606	green
CNR2	142.991	139.647	3.34433	136.302	0.577533	0.30738	0.081347	0.216246	0.00464736	turquoise
CNTFR	51.4895	46.2237	5.26581	40.9579	0.191166	0.169705	0.0856321	0.06134	0.167299	turquoise
CNTN2	133.526	129.655	3.87112	125.784	0.53621	0.240122	0.117001	0.252758	0.0855232	turquoise
CNTN3	0.729016	0.3914	0.337617	0.0537828	0.0016187	0.32567	0.119542	0.21358	0.137907	turquoise
CNTN4	3.48329	2.10619	1.3771	0.729095	0.00871053	0.166641	0.121892	0.110788	0.119831	blue
CNTNAP1	108.701	104.504	4.19667	100.307	0.432194	0.34406	0.122582	0.000894096	0.0655439	turquoise
CNTNAP4	179.157	174.251	4.90626	169.345	0.720646	0.217955	0.171052	0.148871	0.161757	turquoise
COBL	6.16052	1.1785	4.98202	-3.80352	0.00487388	0.324613	0.421248	0.427941	0.0873944	blue
COBLL1	3.91962	2.173	1.74662	0.426381	0.00898682	0.310525	0.258347	0.396202	0.196597	yellow
COG1	37.7576	12.6579	25.0996	-12.4417	0.052349	0.163539	0.228856	0.123853	0.251125	green
COG3	11.4608	4.44219	7.01863	-2.57644	0.0183714	0.240955	0.355443	0.269063	0.136576	green
COG5	26.6525	18.9583	7.69419	11.2641	0.0784052	0.208687	0.103092	0.0289134	0.132862	turquoise
COL11A1	0.238598	0.0932747	0.145324	-0.0520489	0.000385753	0.156065	0.154613	0.0416289	0.0437931	blue
COL12A1	0.367701	0.118101	0.2496	-0.131499	0.000488426	0.159146	0.113209	0.15566	0.15246	blue
COL14A1	34.9315	31.1065	3.82506	27.2814	0.128646	0.134832	0.12294	0.0331877	0.122547	turquoise
COL15A1	46.836	11.6345	35.2015	-23.567	0.0481166	0.293994	0.211125	0.255523	0.0556396	blue
COL16A1	14.8645	4.45959	10.4049	-5.94534	0.0184434	0.176331	0.0667489	0.274815	0.0470805	blue
COL17A1	11.2831	10.8223	0.460825	10.3615	0.0447575	0.182638	0.0809574	0.0491327	0.112483	turquoise
COL1A2	19.9776	8.36896	11.6086	-3.23969	0.0346113	0.137767	0.107691	0.298666	0.156776	blue
COL21A1	2.82614	0.713859	2.11228	-1.39842	0.00295229	0.194747	0.224501	0.316849	0.0830833	blue
COL22A1	35.7674	33.0879	2.67957	30.4083	0.136841	0.227322	0.0364101	0.0497448	0.0252102	turquoise
COL23A1	15.7228	14.584	1.13876	13.4453	0.0603148	0.276131	0.15606	0.0500317	0.0418642	turquoise
COL25A1	79.826	77.5557	2.27038	75.2853	0.320745	0.132238	0.0551989	0.0592621	0.170047	turquoise
COL27A1	2.39287	1.84157	0.551298	1.29027	0.00761612	0.23027	0.292882	0.0521626	0.236277	yellow
COL3A1	26.8187	10.4938	16.3249	-5.83102	0.0433991	0.244896	0.173663	0.338282	0.1652	blue
COL4A4	111.433	108.346	3.08694	105.259	0.448084	0.202498	0.118438	0.143637	0.115173	turquoise
COL4A6	62.8213	56.6145	6.20676	50.4078	0.234139	0.346201	0.193775	0.197061	0.00278851	turquoise
COL5A1	56.0191	47.4161	8.60299	38.8131	0.196097	0.222361	0.0561459	0.0678636	0.029976	turquoise
COL5A2	16.1239	5.34354	10.7804	-5.43684	0.0220991	0.147851	0.00437722	0.255257	0.121688	blue
COL5A3	100.513	94.7928	5.72032	89.0725	0.392032	0.312386	0.0749234	0.183772	0.00672747	turquoise
COL6A1	32.3363	28.7707	3.56559	25.2051	0.118986	0.230229	0.0911934	0.0470365	0.0899867	turquoise
COL6A2	97.9027	88.8294	9.07335	79.756	0.367369	0.218277	0.0976492	0.24429	0.173057	turquoise
COL6A3	17.5078	8.1563	9.35149	-1.19519	0.0337318	0.14057	0.0342676	0.117402	0.142507	blue
COL7A1	4.74598	3.77095	0.975029	2.79592	0.0155954	0.292583	0.0611468	0.142108	0.126649	turquoise
COL8A1	0.920459	0.508264	0.412196	0.0960679	0.00210201	0.270267	0.294175	0.0751167	0.162345	turquoise
COL9A1	1.50219	1.38141	0.120781	1.26063	0.00571307	0.191405	0.0202213	0.0445521	0.00669866	turquoise
COL9A2	0.449253	0.210092	0.239161	-0.0290687	0.000868873	0.197689	0.0194359	0.175961	0.0946258	green
COLQ	28.0333	26.0694	1.96396	24.1054	0.107814	0.134967	0.258772	0.208097	0.0344661	turquoise
COMT	14.8444	10.3944	4.44997	5.94447	0.042988	0.149173	0.0771611	0.00708212	0.407075	yellow
COPA	4.83891	3.47853	1.36038	2.11815	0.014386	0.166884	0.119191	0.0690683	0.187949	yellow
COPZ2	114.695	108.919	5.77549	103.144	0.450454	0.224008	0.0398936	0.00537041	0.141325	turquoise
COQ4	35.2797	10.9981	24.2816	-13.2834	0.0454847	0.177969	0.307657	0.0603723	0.368604	green
CORO1C	14.8367	13.8065	1.0302	12.7763	0.0570991	0.242884	0.136504	0.213468	0.313271	yellow
CORO2B	44.7708	41.0575	3.71331	37.3442	0.1698	0.18862	0.116376	0.212788	0.127578	turquoise
CORT	40.8599	39.5662	1.29378	38.2724	0.163633	0.249845	0.202357	0.23174	0.0237156	turquoise
COTL1	24.1332	19.2526	4.88062	14.3719	0.0796223	0.130372	0.072652	0.104131	0.339282	yellow
COX17	25.1708	23.2146	1.95617	21.2584	0.0960079	0.184179	0.0447906	0.0446954	0.382857	yellow
COX6A2	44.0691	42.4889	1.58028	40.9086	0.17572	0.139725	0.107682	0.143023	0.157656	turquoise
COX6B1	22.5332	21.1354	1.39781	19.7376	0.0874089	0.166188	0.135276	0.0982378	0.338647	yellow
COX7A1	114.505	12.7216	101.784	-89.0621	0.0526123	0.381299	0.274649	0.259113	0.00767398	blue
CP	2.00704	1.3526	0.654443	0.698156	0.0055939	0.156879	0.133262	0.146991	0.23358	yellow
CPA2	176.476	169.892	6.58366	163.308	0.702617	0.183508	0.00550735	0.084913	0.23856	turquoise
CPA3	53.3953	47.7115	5.68382	42.0277	0.197319	0.206082	0.130914	0.237082	0.017495	turquoise
CPAMD8	0.840822	0.272677	0.568145	-0.295467	0.0011277	0.198331	0.066063	0.0669239	0.164925	yellow
CPB1	115.389	113.09	2.2997	110.79	0.467702	0.204479	0.127779	0.126546	0.152356	turquoise
CPD	1.52217	0.903858	0.618313	0.285545	0.00373806	0.132555	0.0770965	0.0152804	0.0405409	yellow
CPE	7.65895	5.70869	1.95026	3.75843	0.0236093	0.179426	0.184022	0.109998	0.312368	yellow
CPEB1	70.9361	66.6145	4.3216	62.2929	0.275496	0.174895	0.120394	0.125241	0.253908	turquoise
CPEB4	0.856009	0.534482	0.321528	0.212954	0.00221044	0.169824	0.156966	0.279535	0.162845	yellow
CPLX1	6.63969	6.09663	0.543063	5.55357	0.0252137	0.347843	0.0546401	0.0382926	0.0122664	turquoise
CPLX2	94.3122	91.805	2.50721	89.2978	0.379675	0.215144	0.0689509	0.142181	0.0334676	turquoise
CPM	1.52065	0.990979	0.529676	0.461302	0.00409836	0.150463	0.303714	0.0345663	0.00719876	turquoise
CPN1	115.992	112.322	3.67017	108.652	0.464527	0.196776	0.152396	0.051915	0.172142	turquoise
CPSF1	5.43608	1.23303	4.20305	-2.97002	0.0050994	0.165933	0.0303881	0.100372	0.224539	green
CPSF3	21.0482	17.6508	3.39738	14.2534	0.0729978	0.243462	0.163893	0.0239802	0.151391	yellow
CPT1A	35.6165	28.3806	7.23588	21.1447	0.117373	0.130984	0.0486657	0.110959	0.283278	turquoise
CPT1C	57.7793	54.3574	3.42189	50.9355	0.224804	0.215448	0.0143869	0.204689	0.043483	turquoise
CPT2	5.57773	3.73629	1.84144	1.89486	0.0154521	0.154487	0.0805602	0.16496	0.0644084	turquoise
CPVL	3.20744	2.49015	0.71729	1.77286	0.0102984	0.132121	0.289996	0.038355	0.190384	yellow
CRADD	45.2631	9.06191	36.2012	-27.1393	0.0374771	0.157815	0.163968	0.0157916	0.279264	green
CRB1	145.671	140.746	4.92482	135.821	0.58208	0.17713	0.115003	0.102953	0.190308	turquoise
CRB3	22.3382	7.6227	14.7155	-7.09281	0.031525	0.260308	0.125591	0.209337	0.222797	green
CREB3L1	24.3832	20.2753	4.10792	16.1674	0.0838519	0.269804	0.371033	0.330836	0.0559234	turquoise
CREB3L2	11.5359	9.36794	2.168	7.19994	0.0387427	0.18283	0.0377782	0.128652	0.0548303	turquoise
CREB3L4	3.16963	0.981371	2.18826	-1.20689	0.00405863	0.162944	0.400633	0.339916	0.0938396	turquoise
CRELD1	4.82967	3.59069	1.23897	2.35172	0.0148499	0.22546	0.147872	0.280914	0.0258745	turquoise
CREM	8.35064	6.12403	2.22661	3.89742	0.025327	0.18268	0.187282	0.305667	0.17889	yellow
CRHBP	127.925	124.853	3.07208	121.781	0.516351	0.208394	0.106058	0.101308	0.111724	turquoise
CRIP1	12.0631	9.68209	2.38104	7.30105	0.0400419	0.295274	0.134729	0.322836	0.0256975	turquoise
CRISP1	188.644	184.476	4.16779	180.308	0.762932	0.295828	0.136	0.102814	0.129969	turquoise
CRISP2	7.735	7.38382	0.351179	7.03264	0.030537	0.241491	0.210933	0.101938	0.0204924	turquoise
CRISP3	8.75953	8.41856	0.340974	8.07758	0.0348164	0.22477	0.179079	0.156303	0.0284786	turquoise
CRMP1	60.8706	55.5832	5.28743	50.2957	0.229874	0.28346	0.185253	0.219761	0.0665265	turquoise
CRNKL1	8.78507	3.96989	4.81518	-0.845289	0.0164182	0.174755	0.0393523	0.136172	0.0754101	green
CROCC	33.6381	30.9086	2.72948	28.1791	0.127828	0.31135	0.26218	0.253783	0.0289659	turquoise
CRTAC1	62.9197	61.1347	1.78503	59.3497	0.252833	0.183576	0.0738968	0.0961662	0.0465705	turquoise
CRY1	15.3015	13.4322	1.86926	11.5629	0.0555512	0.170467	0.0805386	0.308772	0.22912	yellow
CRY2	66.9614	61.4539	5.50742	55.9465	0.254153	0.248191	0.260494	0.251361	0.176294	turquoise
CRYAB	23.4325	20.9033	2.52924	18.374	0.0864491	0.169956	0.0318012	0.0937499	0.263749	turquoise
CRYGS	8.24203	3.34392	4.89811	-1.55419	0.0138294	0.217269	0.290672	0.409481	0.0753522	yellow
CSAD	7.38581	4.10551	3.2803	0.825202	0.016979	0.169035	0.134443	0.276852	0.13984	yellow
CSH2	210.124	202.062	8.06221	194	0.835662	0.194002	0.0493204	0.134664	0.229685	turquoise
CSN2	124.462	122.02	2.44231	119.577	0.504633	0.221345	0.116629	0.156234	0.0716498	turquoise
CSNK1G3	3.11249	1.32397	1.78852	-0.464558	0.00547549	0.186786	0.131394	0.235173	0.0767366	blue
CSNK2A1	24.0745	22.7427	1.33186	21.4108	0.0940562	0.228434	0.313839	0.270499	0.178684	yellow
CSNK2A2	20.0481	18.0302	2.01785	16.0124	0.074567	0.215775	0.0317391	0.164176	0.398719	yellow
CSPG5	4.88563	2.13548	2.75015	-0.614675	0.00883164	0.209126	0.424933	0.062979	0.0317862	yellow
CST1	2.38403	2.04714	0.336892	1.71025	0.00846629	0.160522	0.169104	0.158829	0.00134237	turquoise
CST11	63.763	54.3711	9.39193	44.9792	0.224861	0.147508	0.103546	0.0403377	0.332656	turquoise
CST2	16.947	16.0935	0.853424	15.2401	0.0665576	0.139815	0.1851	0.161689	0.120181	turquoise
CST5	124.912	118.83	6.08213	112.748	0.491442	0.257654	0.246975	0.128251	0.17509	turquoise
CST6	1.79166	1.37652	0.415138	0.961386	0.00569285	0.14382	0.00960862	0.01761	0.291662	yellow
CST7	32.4239	29.2868	3.13708	26.1497	0.121121	0.164726	0.166626	0.259293	0.032855	turquoise
CSTA	0.312566	0.0853103	0.227256	-0.141945	0.000352815	0.213408	0.21737	0.110218	0.0181368	grey
CSTB	9.56608	7.80756	1.75852	6.04904	0.0322895	0.139643	0.0329291	0.0233468	0.354397	yellow
CSTF2	24.7018	23.2865	1.41526	21.8713	0.0963054	0.133112	0.0346343	0.22271	0.300893	yellow
CTAGE5	5.18362	3.40881	1.77481	1.634	0.0140977	0.216661	0.335019	0.339061	0.295517	yellow
CTDSP1	55.7646	8.57199	47.1926	-38.6206	0.0354509	0.163783	0.0914832	0.0869499	0.242415	green
CTDSP2	38.9711	32.7426	6.22844	26.5142	0.135413	0.196892	0.0247294	0.246528	0.121683	turquoise
CTDSPL	5.65779	2.43567	3.22212	-0.786455	0.0100731	0.151788	0.164478	0.044927	0.277705	green
CTF1	50.2351	46.6163	3.61883	42.9974	0.19279	0.195035	0.0707421	0.308509	0.0126735	turquoise
CTGF	6.16707	1.3209	4.84617	-3.52527	0.00546281	0.147811	0.152407	0.0140929	0.321148	green
CTHRC1	0.793975	0.416011	0.377964	0.0380476	0.00172049	0.210406	0.249752	0.206256	0.0481717	yellow
CTNNA2	3.64161	1.77514	1.86648	-0.0913445	0.00734138	0.256336	0.305698	0.242229	0.264173	yellow
CTNNA3	114.721	110.461	4.25947	106.202	0.456832	0.2421	0.130664	0.236596	0.0357726	turquoise
CTNNBL1	25.3763	23.9799	1.39635	22.5836	0.099173	0.196947	0.172639	0.203813	0.270652	yellow
CTRC	156.438	148.654	7.78452	140.869	0.614783	0.136276	0.113796	0.0384688	0.284856	turquoise
CTSC	7.45181	7.04058	0.411232	6.62934	0.0291175	0.213473	0.0744947	0.137892	0.207201	yellow
CTSF	15.7883	4.89048	10.8978	-6.00731	0.0202254	0.228487	0.0782704	0.271382	0.021028	blue
CTSK	39.6436	11.7894	27.8542	-16.0648	0.048757	0.237684	0.146782	0.334865	0.0142323	blue
CTSL2	1.91181	1.64181	0.270005	1.3718	0.00678997	0.141563	0.0128665	0.091253	0.165656	yellow
CTSO	11.2627	4.27644	6.98622	-2.70978	0.017686	0.191137	0.207879	0.0670178	0.177654	blue
CTSW	118.974	115.485	3.48918	111.995	0.477606	0.29525	0.0003873	0.170497	0.0273555	turquoise
CTSZ	3.06646	2.76075	0.305705	2.45505	0.0114176	0.198258	0.0374374	0.185505	0.190678	yellow
CTTN	11.3679	10.8119	0.55606	10.2558	0.0447144	0.169984	0.150799	0.0254475	0.234102	turquoise
CUBN	46.5662	41.9533	4.61287	37.3405	0.173505	0.269806	0.271732	0.265406	0.0138412	turquoise
CUL2	21.5349	20.3174	1.21746	19.0999	0.0840261	0.200073	0.2341	0.267825	0.292417	yellow
CUL3	8.33219	7.35974	0.972442	6.3873	0.0304375	0.137094	0.0180755	0.167771	0.185788	yellow
CX3CR1	8.20951	2.23893	5.97058	-3.73164	0.00925949	0.228425	0.171964	0.244937	0.0632227	blue
CXCL1	0.250229	0.0192824	0.230946	-0.211664	7.97456e-05	0.156711	0.0131481	0.0149294	0.112987	grey
CXCL12	49.0743	37.5342	11.5401	25.9941	0.155229	0.209611	0.138878	0.109861	0.00358986	turquoise
CXCL13	4.05351	3.75597	0.297533	3.45844	0.0155335	0.15509	0.128928	0.0989203	0.0800822	turquoise
CXCL16	0.883773	0.0831347	0.800639	-0.717504	0.000343818	0.134526	0.276424	0.182443	0.0638341	grey
CXCL5	0.604244	0.448046	0.156198	0.291848	0.00185297	0.15876	0.0964225	0.176658	0.00893884	turquoise
CXCL9	1.67629	0.499116	1.17718	-0.678062	0.00206418	0.129571	0.256063	0.0657626	0.0510557	blue
CXCR3	23.5799	20.4579	3.12194	17.336	0.0846073	0.133237	0.0896145	0.154152	0.0988531	turquoise
CXorf23	2.88576	1.07305	1.81271	-0.739665	0.00443778	0.198082	0.205989	0.35125	0.0761314	blue
CXorf24	6.82603	5.13887	1.68716	3.45171	0.0212527	0.140751	0.0632285	0.00399836	0.133029	turquoise
CXXC4	12.024	10.3232	1.70075	8.62247	0.0426934	0.179772	0.261905	0.223263	0.0410583	turquoise
CYBRD1	28.4161	9.18045	19.2356	-10.0552	0.0379673	0.258707	0.12489	0.319506	0.00281351	blue
CYCS	42.3582	40.4523	1.90596	38.5463	0.167297	0.178392	0.209089	0.231529	0.306931	yellow
CYFIP2	1.0175	0.67366	0.343835	0.329825	0.00278604	0.209248	0.320621	0.0937894	0.152867	yellow
CYGB	109.001	104.249	4.75204	99.4973	0.431141	0.142519	0.156677	0.230343	0.0822888	turquoise
CYHR1	44.2512	41.2735	2.97761	38.2959	0.170694	0.316837	0.11038	0.239072	0.0475106	turquoise
CYLD	2.87085	0.785868	2.08498	-1.29912	0.00325009	0.227163	0.120751	0.528666	0.0966611	blue
CYP11A1	130.902	126.989	3.9128	123.076	0.525185	0.224321	0.110289	0.147661	0.105996	turquoise
CYP11B1	67.4845	64.5193	2.96525	61.554	0.266831	0.182782	0.0338796	0.067482	0.179337	turquoise
CYP19A1	121.1	117.402	3.69786	113.704	0.485535	0.203287	0.148448	0.248328	0.0421336	turquoise
CYP1A2	64.7235	62.7252	1.99829	60.7269	0.259411	0.259808	0.126279	0.161483	0.0132726	turquoise
CYP24A1	0.151004	0.06162	0.089384	-0.027764	0.00025484	0.165284	0.107044	0.0622357	0.0876638	yellow
CYP26A1	13.4668	12.8556	0.611258	12.2443	0.0531665	0.296952	0.0901393	0.144578	0.024975	turquoise
CYP27A1	68.5229	64.6796	3.84324	60.8364	0.267494	0.162671	0.225503	0.214067	0.204772	turquoise
CYP2A6	137.708	134.278	3.42945	130.849	0.555331	0.215089	0.145992	0.210093	0.151156	turquoise
CYP2A7	137.954	135.04	2.91399	132.126	0.558479	0.2423	0.116959	0.13498	0.140036	turquoise
CYP2C9	22.1403	21.1438	0.996545	20.1472	0.0874437	0.263472	0.0798788	0.096994	0.0675316	turquoise
CYP2E1	1.25115	0.661191	0.589958	0.0712335	0.00273447	0.195728	0.0615367	0.191586	0.0633285	yellow
CYP2J2	5.27528	4.41517	0.860109	3.55506	0.0182597	0.261388	0.288551	0.234272	0.0863884	turquoise
CYP3A4	52.9328	50.2004	2.73237	47.4681	0.207613	0.201376	0.26304	0.208326	0.0327306	turquoise
CYP3A43	159.795	152.748	7.0475	145.7	0.631714	0.170044	0.123716	0.141315	0.218488	turquoise
CYP3A7	28.2725	24.1067	4.16582	19.9409	0.0996973	0.261576	0.296163	0.27564	0.154015	turquoise
CYP46A1	65.4299	63.3104	2.11942	61.191	0.261831	0.281154	0.0421614	0.0615841	0.118918	turquoise
CYP4A11	180.074	175.98	4.09362	171.886	0.727795	0.226782	0.161691	0.164591	0.157015	turquoise
CYP4B1	62.1009	58.9567	3.14424	55.8125	0.243826	0.348002	0.135501	0.149479	0.0571648	turquoise
CYP4F12	20.2565	18.4905	1.76607	16.7244	0.0764704	0.215527	0.155364	0.177361	0.0648037	turquoise
CYP4F2	69.269	64.6001	4.66893	59.9312	0.267165	0.19607	0.116348	0.084035	0.184164	turquoise
CYP4V2	1.38693	0.388232	0.998694	-0.610462	0.0016056	0.17395	0.32947	0.369952	0.0410786	yellow
CYP8B1	151.32	145.592	5.72749	139.865	0.602123	0.233684	0.0592021	0.129203	0.178766	turquoise
CYSLTR2	127.059	120.537	6.52211	114.015	0.498502	0.167714	0.0723966	0.114007	0.256838	turquoise
CYYR1	19.9718	6.27842	13.6934	-7.41493	0.0259655	0.222814	0.0746307	0.244878	0.226177	blue
DAAM2	61.2591	56.2169	5.04216	51.1747	0.232495	0.297454	0.24729	0.241146	0.0846643	turquoise
DAB1	129.06	125.413	3.64703	121.766	0.518667	0.29419	0.0820033	0.175267	0.0610713	turquoise
DAB2	88.907	80.9195	7.98748	72.932	0.334657	0.149478	0.13493	0.211085	0.0691321	turquoise
DACH1	2.61431	1.17039	1.44393	-0.273539	0.00484034	0.165516	0.216303	0.179268	0.296268	yellow
DACT2	9.21555	6.50637	2.70918	3.79719	0.0269082	0.392473	0.474071	0.173816	0.0576557	turquoise
DAP3	15.4375	14.6222	0.815326	13.8069	0.0604725	0.257858	0.0651887	0.0328857	0.274189	yellow
DBC1	46.1156	44.0565	2.05914	41.9974	0.182203	0.348431	0.147106	0.176147	0.0718554	turquoise
DBI	23.8838	22.373	1.51079	20.8622	0.0925274	0.269382	0.139376	0.12936	0.315625	yellow
DCC	212.271	207.289	4.98244	202.306	0.857277	0.278131	0.0930065	0.141675	0.144132	turquoise
DCDC2	0.400354	0.119038	0.281316	-0.162278	0.000492303	0.221019	0.0966159	0.239046	0.00145041	green
DCK	37.7762	35.4926	2.28357	33.209	0.146786	0.148344	0.194978	0.185955	0.324157	yellow
DCN	56.6329	17.1908	39.4421	-22.2513	0.0710955	0.268361	0.279467	0.31932	0.0280056	blue
DCP1B	21.3363	16.6227	4.71358	11.9091	0.068746	0.281686	0.223803	0.221265	0.0469183	turquoise
DCT	157.007	152.661	4.34583	148.315	0.631356	0.363561	0.12568	0.173643	0.0473595	turquoise
DCX	9.97828	9.46975	0.50853	8.96122	0.0391638	0.136104	0.149897	0.145184	0.178177	turquoise
DDAH1	5.34948	3.43149	1.91799	1.51351	0.0141915	0.176753	0.165313	0.196735	0.116726	yellow
DDO	98.1729	90.4024	7.77044	82.632	0.373875	0.1861	0.135154	0.0618189	0.285894	turquoise
DDR1	5.45996	2.49829	2.96167	-0.463375	0.0103321	0.145817	0.108888	0.0658453	0.163162	green
DDR2	73.3304	11.0039	62.3265	-51.3227	0.0455084	0.233274	0.0366069	0.294605	0.0594886	blue
DDX10	23.9776	7.78839	16.1892	-8.40084	0.0322102	0.135372	0.0887302	0.116113	0.261872	green
DDX17	3.96643	2.28948	1.67695	0.612524	0.00946852	0.156324	0.265404	0.228757	0.337185	yellow
DDX21	16.2752	13.6563	2.61892	11.0374	0.0564781	0.187223	0.10087	0.0741005	0.102477	yellow
DDX26B	6.47632	5.48265	0.993667	4.48898	0.0226744	0.248527	0.131378	0.177221	0.00018102	turquoise
DDX3Y	154.698	150.024	4.67363	145.351	0.620451	0.207983	0.136867	0.135787	0.211839	turquoise
DDX43	1.1771	0.911046	0.266058	0.644988	0.00376779	0.132554	0.118086	0.0916228	0.274742	yellow
DDX47	19.2833	12.1658	7.11753	5.04823	0.0503136	0.187573	0.125253	0.0991811	0.00634922	turquoise
DDX58	3.52134	2.76057	0.76077	1.9998	0.0114168	0.172693	0.179724	0.120479	0.097749	turquoise
DEDD	13.6561	11.6691	1.98704	9.68205	0.0482595	0.183281	0.0349063	0.118906	0.452699	yellow
DEFA4	168.448	164.377	4.07164	160.305	0.679808	0.267758	0.14713	0.148069	0.141487	turquoise
DEFB1	2.88463	1.88374	1.0009	0.882841	0.00779052	0.206089	0.0897177	0.193928	0.120389	turquoise
DEFB118	113.051	108.998	4.05363	104.944	0.450779	0.22284	0.0800635	0.265241	0.0168946	turquoise
DEFB123	193.2	188.605	4.59551	184.009	0.780007	0.210282	0.0834038	0.118031	0.195161	turquoise
DEFB126	63.4838	60.6696	2.81423	57.8554	0.25091	0.196688	0.161787	0.0619063	0.204681	turquoise
DENR	44.3959	33.1714	11.2245	21.9469	0.137186	0.20221	0.249988	0.242201	0.0717405	turquoise
DEPDC1	55.6063	53.8547	1.7516	52.1031	0.222725	0.222601	0.377259	0.34029	0.270704	yellow
DEPDC1B	44.4561	42.5813	1.87476	40.7066	0.176102	0.200407	0.380406	0.346331	0.265102	yellow
DET1	29.9417	23.2966	6.64515	16.6514	0.096347	0.314111	0.241393	0.185587	0.0100408	turquoise
DFFB	0.783874	0.0612903	0.722583	-0.661293	0.000253477	0.148686	0.144135	0.107694	0.0229465	grey
DFNB31	82.1406	78.9669	3.1737	75.7932	0.326581	0.292814	0.288213	0.121996	0.0949516	turquoise
DGKE	0.365994	0.22672	0.139273	0.0874473	0.000937641	0.356234	0.167475	0.149497	0.0304334	turquoise
DGKG	127.338	122.713	4.6244	118.089	0.507502	0.145237	0.00982391	0.0869003	0.23118	turquoise
DHCR24	20.7137	18.2689	2.44477	15.8241	0.0755542	0.142264	0.170759	0.114419	0.375136	yellow
DHCR7	14.156	8.60801	5.54798	3.06003	0.0355999	0.284303	0.240312	0.0111182	0.212831	yellow
DHFR	22.5958	21.5568	1.03903	20.5177	0.0891517	0.282989	0.186172	0.169963	0.272437	yellow
DHRS2	1.70263	1.0749	0.627736	0.447163	0.00444543	0.147565	0.133303	0.0756476	0.256994	yellow
DIAPH1	10.3305	9.54496	0.785503	8.75945	0.0394748	0.17445	0.208902	0.18144	0.231419	yellow
DIAPH2	1.64867	1.21519	0.433489	0.781696	0.00502561	0.150855	0.147621	0.295431	0.00959604	turquoise
DIAPH3	48.6708	47.072	1.59875	45.4733	0.194674	0.249116	0.307744	0.232813	0.318299	yellow
DIO2	6.92042	2.58313	4.33729	-1.75415	0.010683	0.219158	0.306301	0.189402	0.257882	blue
DIRAS1	83.6577	77.3481	6.30964	71.0384	0.319886	0.138784	0.173316	0.0339038	0.266735	turquoise
DIRC2	11.8948	10.8027	1.09214	9.71055	0.0446764	0.131138	0.13071	0.106259	0.228997	yellow
DISC1	110.914	106.33	4.58484	101.745	0.439744	0.181242	0.129466	0.175882	0.207631	turquoise
DIXDC1	38.9301	33.71	5.22002	28.49	0.139414	0.217427	0.204782	0.098944	0.20127	turquoise
DKC1	30.873	27.652	3.221	24.431	0.114359	0.148933	0.237132	0.296538	0.156673	yellow
DKK1	1.69397	1.48482	0.209148	1.27567	0.00614072	0.158188	0.209843	0.0122231	0.051734	turquoise
DLEC1	17.9118	15.5582	2.35359	13.2046	0.0643436	0.245137	0.405483	0.235752	0.11242	turquoise
DLEU2	0.851987	0.727979	0.124008	0.603972	0.00301068	0.184034	0.241382	0.0606506	0.306077	yellow
DLG3	0.769344	0.537332	0.232012	0.305321	0.00222223	0.161207	0.0202266	0.143867	0.136963	yellow
DLG5	2.78823	1.84287	0.945358	0.897513	0.00762151	0.180684	0.0912964	0.293121	0.108699	turquoise
DLGAP1	71.5935	68.1033	3.49019	64.6132	0.281653	0.262384	0.0934402	0.0990189	0.143195	turquoise
DLGAP2	133.246	129.461	3.78542	125.676	0.535408	0.166027	0.138958	0.115329	0.229831	turquoise
DLL1	16.361	13.8706	2.49045	11.3801	0.0573642	0.306708	0.255096	0.298813	0.00777443	turquoise
DLX2	54.4522	53.321	1.13119	52.1898	0.220518	0.217479	0.0359401	0.0588341	0.0572027	turquoise
DLX5	6.59423	1.48177	5.11246	-3.63068	0.00612812	0.343	0.294332	0.343203	0.0537333	blue
DMPK	92.3186	88.9144	3.40418	85.5102	0.367721	0.227095	0.165076	0.150667	0.114519	turquoise
DMRTA1	15.1968	3.52491	11.6719	-8.14699	0.0145779	0.140849	0.0212022	0.17276	0.264768	green
DMTF1	7.97711	4.57708	3.40004	1.17704	0.0189293	0.204195	0.165973	0.334743	0.000261494	turquoise
DMWD	88.3754	85.4227	2.95263	82.4701	0.35328	0.268751	0.0842912	0.199052	0.00853697	turquoise
DNAH1	4.63121	3.28739	1.34382	1.94358	0.0135956	0.332953	0.276538	0.244236	0.00315378	turquoise
DNAH12	2.43633	1.81121	0.625127	1.18608	0.00749055	0.138361	0.383443	0.24551	0.1231	turquoise
DNAH3	34.0242	31.3725	2.65169	28.7208	0.129746	0.167628	0.0193848	0.0462444	0.158784	turquoise
DNAH7	10.9217	9.37486	1.54681	7.82804	0.0387713	0.183073	0.345724	0.264716	0.13357	turquoise
DNAH8	148.472	144.121	4.35072	139.77	0.596038	0.27416	0.147799	0.129987	0.126473	turquoise
DNAH9	27.6459	26.2726	1.37332	24.8993	0.108655	0.189967	0.36309	0.151431	0.0556075	turquoise
DNAI1	8.92659	8.26739	0.659198	7.60819	0.0341912	0.150948	0.369871	0.207095	0.0583198	turquoise
DNAI2	5.63383	4.84249	0.791348	4.05114	0.0200269	0.16542	0.401952	0.20311	0.127261	turquoise
DNAJB6	24.0072	22.9416	1.06553	21.8761	0.094879	0.276024	0.0228839	0.179796	0.29245	yellow
DNAJB9	3.10912	1.15051	1.9586	-0.808089	0.00475815	0.185674	0.139496	0.287097	0.177743	blue
DNAJC12	1.36423	0.982165	0.382065	0.6001	0.00406191	0.263953	0.283065	0.12323	0.00969061	turquoise
DNAJC5B	93.4584	90.4843	2.97409	87.5102	0.374213	0.17617	0.0659847	0.221704	0.0975617	turquoise
DNAJC5G	184.579	180.952	3.6268	177.326	0.748359	0.223242	0.118504	0.0927115	0.181	turquoise
DNAJC9	40.9226	38.0884	2.83422	35.2542	0.157521	0.232336	0.241823	0.180988	0.222144	yellow
DNALI1	2.49455	1.41594	1.07861	0.337331	0.00585586	0.210408	0.263396	0.438918	0.0692676	turquoise
DNASE1L3	95.9959	92.0869	3.90895	88.178	0.380841	0.194516	0.21841	0.181759	0.154837	turquoise
DNM1	5.95434	5.59354	0.360808	5.23273	0.023133	0.203797	0.0197958	0.232887	0.0347472	turquoise
DNM1L	5.2897	2.74017	2.54953	0.190635	0.0113324	0.200505	0.308968	0.259642	0.0818365	yellow
DNM3	0.923284	0.695331	0.227953	0.467378	0.00287566	0.142286	0.069795	0.393714	0.183007	yellow
DNMBP	1.55357	1.09806	0.45551	0.642548	0.00454121	0.170238	0.436637	0.0390139	0.0809196	turquoise
DNMT3L	180.516	174.15	6.36596	167.784	0.720227	0.198897	0.122545	0.128881	0.194092	turquoise
DNPEP	24.6733	8.72516	15.9481	-7.22299	0.0360844	0.178103	0.0276436	0.128758	0.334389	green
DOC2B	191.606	187.882	3.72471	184.157	0.777016	0.225804	0.185536	0.17245	0.117058	turquoise
DOCK1	55.925	51.7117	4.21326	47.4985	0.213863	0.179936	0.192804	0.261849	0.0945542	turquoise
DOCK6	34.0381	28.0104	6.02767	21.9828	0.115842	0.195476	0.181908	0.0601249	0.263261	turquoise
DOK1	14.0189	12.22	1.79888	10.4211	0.0505378	0.137338	0.25678	0.307729	0.236692	turquoise
DOK3	0.451128	0.102166	0.348963	-0.246797	0.000422523	0.263634	0.237638	0.209371	0.0175398	green
DOM3Z	23.449	18.15	5.29898	12.851	0.0750623	0.264932	0.129976	0.0219304	0.193998	turquoise
DPM3	7.77454	5.07836	2.69618	2.38218	0.0210024	0.254285	0.24636	0.365119	0.0392137	turquoise
DPP10	0.244525	0.0164271	0.228097	-0.21167	6.79369e-05	0.134655	0.165289	0.127799	0.0967007	grey
DPP4	0.68589	0.421694	0.264196	0.157498	0.00174399	0.134197	0.0340792	0.247697	0.139471	yellow
DPP6	46.9357	8.24887	38.6868	-30.438	0.0341146	0.41384	0.242393	0.155848	0.00608538	blue
DPP8	4.87936	3.47274	1.40662	2.06612	0.0143621	0.164486	0.26498	0.0958444	0.177365	yellow
DPT	39.5039	37.8994	1.60447	36.2949	0.156739	0.178909	0.136608	0.0302333	0.0964433	turquoise
DPYD	8.30151	3.20452	5.09699	-1.89247	0.0132528	0.178534	0.0042953	0.130604	0.0200676	blue
DPYSL4	98.4449	92.8363	5.60862	87.2277	0.38394	0.18535	0.191158	0.0569632	0.220101	turquoise
DPYSL5	115.616	113.18	2.43535	110.745	0.468077	0.253505	0.0528902	0.0149357	0.0912161	turquoise
DQX1	22.4956	20.6403	1.85524	18.7851	0.0853617	0.174692	0.144364	0.265989	0.0848885	turquoise
DRP2	152.826	149.316	3.5094	145.807	0.617523	0.241774	0.0870931	0.130764	0.13665	turquoise
DSCAM	163.614	160.689	2.92503	157.764	0.664556	0.230886	0.0634889	0.0891889	0.12771	turquoise
DSCR4	96.8627	94.7266	2.13615	92.5904	0.391758	0.148364	0.0729518	0.015968	0.112708	turquoise
DSCR6	1.50186	1.04265	0.459217	0.583428	0.00431204	0.146986	0.0645294	0.140691	0.165812	yellow
DSG4	37.2348	35.8933	1.34148	34.5518	0.148443	0.144725	0.176682	0.122982	0.126438	turquoise
DTX1	72.9477	68.1589	4.78886	63.37	0.281883	0.362824	0.310675	0.199622	0.0604977	turquoise
DTX3	3.48366	2.62407	0.859595	1.76448	0.0108523	0.14768	0.174454	0.264443	0.0364404	turquoise
DUOX1	8.3419	7.00191	1.33999	5.66192	0.0289576	0.312012	0.273939	0.225169	0.0568443	turquoise
DUOX2	1.13696	0.662378	0.474578	0.1878	0.00273938	0.186919	0.202084	0.240215	0.150197	turquoise
DUSP1	5.7881	2.3998	3.3883	-0.988494	0.0099248	0.322291	0.216026	0.0903948	0.106992	blue
DUSP10	0.75566	0.556956	0.198704	0.358252	0.00230339	0.145151	0.0913677	0.195178	0.220766	yellow
DUSP2	1.03403	0.412396	0.621632	-0.209237	0.00170553	0.403426	0.10814	0.150674	0.156133	blue
DUSP3	33.0123	25.8284	7.18383	18.6446	0.106818	0.157718	0.0944994	0.00401525	0.316191	turquoise
DUSP9	10.8577	7.18842	3.66924	3.51918	0.029729	0.155229	0.210024	0.249931	0.401955	yellow
DUT	5.39552	2.36829	3.02723	-0.658934	0.00979449	0.178466	0.212612	0.036868	0.239087	green
DYRK2	4.69135	3.65683	1.03452	2.62231	0.0151234	0.21144	0.201897	0.0590391	0.0486852	yellow
DYRK4	26.3497	23.2094	3.14025	20.0692	0.0959866	0.132105	0.17913	0.259064	0.160423	turquoise
DZIP1	16.8049	15.4631	1.34171	14.1214	0.0639505	0.147899	0.118187	0.099807	0.0488309	turquoise
E2F1	26.2444	22.9812	3.26317	19.7181	0.0950428	0.25254	0.428434	0.263533	0.264388	yellow
E2F2	75.4971	69.1901	6.30696	62.8831	0.31	0.187026	0.149758	0.224286	0.222132	yellow
E2F3	20.0267	16.9287	3.09798	13.8307	0.0700115	0.354425	0.319426	0.156748	0.0773726	turquoise
E2F7	30.7007	16.438	14.2627	2.17525	0.067982	0.3428	0.144151	0.219021	0.108878	yellow
E4F1	5.96792	2.30965	3.65827	-1.34862	0.00955196	0.17853	0.126454	0.0570722	0.246433	green
EAF1	19.5364	17.2185	2.31788	14.9006	0.07121	0.24642	0.177218	0.0650876	0.171438	yellow
EBNA1BP2	45.6014	40.7504	4.85099	35.8994	0.16853	0.168516	0.153165	0.204461	0.229098	yellow
ECHDC3	15.1473	12.7042	2.44308	10.2611	0.0525404	0.144153	0.122045	0.057464	0.227912	turquoise
ECM1	56.6132	50.071	6.54224	43.5287	0.207077	0.361642	0.37821	0.136032	0.0973887	turquoise
ECM2	29.5135	13.04	16.4735	-3.43356	0.053929	0.282782	0.235643	0.264787	0.088721	blue
ECT2	47.4107	36.6389	10.7719	25.867	0.151526	0.290686	0.345684	0.295146	0.160816	yellow
EDA	14.2459	13.5558	0.690094	12.8657	0.0560624	0.169276	0.111729	0.264149	0.11644	turquoise
EDA2R	169.104	162.215	6.88891	155.326	0.670868	0.154039	0.139179	0.0855355	0.219026	turquoise
EDAR	2.6577	2.05184	0.605853	1.44599	0.00848575	0.157914	0.134386	0.0951607	0.0378282	turquoise
EDARADD	58.3887	56.2169	2.17182	54.0451	0.232495	0.225347	0.0695567	0.0781963	0.0788787	turquoise
EDN1	0.157166	0.0061484	0.151018	-0.14487	2.54278e-05	0.207552	0.107778	0.299108	0.0438844	grey
EDN3	2.60397	0.834687	1.76928	-0.934593	0.00345199	0.254789	0.444717	0.229267	0.243668	blue
EDNRA	32.377	11.7376	20.6393	-8.9017	0.048543	0.334967	0.163315	0.159304	0.116749	blue
EDNRB	29.2338	24.1381	5.09576	19.0423	0.0998271	0.344997	0.0674571	0.218961	0.0907455	turquoise
EFEMP1	25.7676	5.647	20.1205	-14.4735	0.0233541	0.230075	0.0747693	0.0775115	0.0769811	blue
EFEMP2	15.257	11.9907	3.26622	8.72453	0.0495898	0.195448	0.051522	0.329066	0.0111185	turquoise
EFHD1	20.6876	6.14318	14.5444	-8.40125	0.0254062	0.222936	0.15179	0.234255	0.0880517	blue
EFHD2	5.65715	4.82838	0.828779	3.9996	0.0199686	0.271395	0.236268	0.475297	0.237127	yellow
EFNA1	0.825203	0.428831	0.396372	0.0324586	0.0017735	0.175755	0.226109	0.125759	0.0751071	yellow
EFNB3	23.3313	19.0833	4.248	14.8352	0.0789221	0.174885	0.0447611	0.0689716	0.154309	turquoise
EFS	49.3299	41.4373	7.89268	33.5446	0.171371	0.408816	0.0314548	0.180337	0.077047	turquoise
EGFR	5.88923	1.42511	4.46412	-3.03901	0.00589379	0.186956	0.119931	0.0265409	0.219871	green
EGLN1	15.2658	14.1319	1.13396	12.9979	0.0584448	0.180728	0.202843	0.0606033	0.257155	yellow
EGR1	2.65026	1.17913	1.47113	-0.291995	0.0048765	0.133294	0.113291	0.249277	0.219106	blue
EGR3	1.90814	0.988975	0.919167	0.0698079	0.00409007	0.268662	0.195778	0.294594	0.135347	blue
EHD2	136.052	128.596	7.45609	121.14	0.531832	0.264881	0.0974938	0.176349	0.110504	turquoise
EHD4	21.8099	18.5292	3.28074	15.2485	0.0766307	0.156388	0.0800841	0.0665299	0.304894	yellow
EHF	6.44977	4.48412	1.96564	2.51848	0.0185449	0.179044	0.336463	0.396557	0.275501	yellow
EI24	23.3847	21.5986	1.78608	19.8125	0.0893246	0.14508	0.0064533	0.014503	0.213882	yellow
EIF2B2	45.7065	42.0164	3.69002	38.3264	0.173766	0.146978	0.0564165	0.164419	0.354086	yellow
EIF2S2	49.9666	47.1342	2.83239	44.3018	0.194932	0.145237	0.204456	0.266299	0.299277	yellow
EIF2S3	6.11802	5.46492	0.653106	4.81181	0.0226011	0.183705	0.0362459	0.0391148	0.147123	yellow
EIF4EBP1	31.1491	28.9095	2.23958	26.6699	0.11956	0.199787	0.15286	0.137964	0.436996	yellow
EIF5A2	4.11055	3.43346	0.677082	2.75638	0.0141997	0.180783	0.00727419	0.140007	0.211103	yellow
EIF5B	8.76456	7.98159	0.782975	7.19861	0.0330092	0.217914	0.212941	0.268861	0.117513	turquoise
ELAVL2	0.335398	0.284483	0.0509145	0.233569	0.00117653	0.13239	0.0516658	0.0233375	0.0357112	turquoise
ELF4	0.381809	0.334795	0.0470144	0.28778	0.0013846	0.173372	0.121576	0.194469	0.0659303	yellow
ELF5	0.0456502	0.00599326	0.0396569	-0.0336637	2.47861e-05	0.131604	0.0286477	0.213579	0.0111022	grey
ELK4	8.49727	7.85428	0.642988	7.21129	0.0324827	0.167765	0.0464089	0.0923704	0.0666657	turquoise
ELMO3	8.35922	2.5501	5.80912	-3.25903	0.0105464	0.328374	0.24014	0.194783	0.128068	green
ELMOD1	24.8981	23.2572	1.64088	21.6163	0.0961841	0.223913	0.128943	0.0049855	0.105776	turquoise
ELN	57.8084	54.8531	2.95533	51.8978	0.226854	0.28288	0.0820472	0.236814	0.0469072	turquoise
ELOVL6	8.41355	8.20745	0.206092	8.00136	0.0339433	0.160505	0.222479	0.0857692	0.177629	yellow
ELP3	2.8431	1.32903	1.51407	-0.185036	0.00549644	0.210105	0.395489	0.335134	0.106759	yellow
ELP4	23.3151	21.2626	2.05251	19.2101	0.087935	0.145033	0.0387363	0.139836	0.271105	yellow
EMCN	33.1085	10.5959	22.5126	-11.9166	0.0438214	0.252341	0.22279	0.232027	0.105846	blue
EMID1	2.90979	1.9291	0.980689	0.948412	0.00797813	0.260894	0.213112	0.264417	0.180287	turquoise
EMILIN1	100.711	92.3228	8.38808	83.9347	0.381817	0.181723	0.135736	0.150803	0.172632	turquoise
EMILIN2	7.61814	6.32984	1.2883	5.04154	0.0261781	0.317392	0.219207	0.00760167	0.00115002	turquoise
EMILIN3	100.978	93.0899	7.88838	85.2016	0.384989	0.313677	0.149208	0.00980693	0.164229	turquoise
EML4	5.34726	4.56962	0.77764	3.79198	0.0188984	0.171043	0.129736	0.12008	0.264247	yellow
EMP2	1.45412	0.983768	0.470355	0.513413	0.00406854	0.138763	0.0332692	0.167372	0.0125142	yellow
EMR3	122.382	118.789	3.59293	115.196	0.491272	0.196403	0.133685	0.150315	0.0638364	turquoise
EMX2	2.27194	0.617077	1.65486	-1.03778	0.00255203	0.166385	0.193126	0.456547	0.131087	blue
EN2	10.9025	9.87752	1.025	8.85252	0.0408502	0.411854	0.2993	0.0875467	0.021591	turquoise
ENAH	19.0662	17.683	1.38323	16.2997	0.073131	0.201456	0.0724408	0.0669854	0.333924	yellow
ENAM	137.292	134.423	2.86858	131.555	0.555931	0.300312	0.129861	0.0794417	0.0169009	turquoise
ENC1	0.435061	0.258101	0.17696	0.0811407	0.00106742	0.171607	0.0424526	0.00783311	0.139013	yellow
ENG	31.3829	27.3167	4.06617	23.2505	0.112973	0.142458	0.192248	0.0315297	0.175273	turquoise
ENO1	44.2062	41.6298	2.57648	39.0533	0.172167	0.230849	0.191303	0.172082	0.322339	yellow
ENO2	0.537443	0.28258	0.254863	0.0277179	0.00116866	0.276408	0.135876	0.0645248	0.0361308	turquoise
ENPEP	36.9661	33.36	3.60612	29.7539	0.137966	0.357429	0.183468	0.0904018	0.00784503	turquoise
ENPP1	19.987	18.251	1.73603	16.515	0.0754801	0.238085	0.0418397	0.135206	0.161867	turquoise
ENPP2	18.146	8.58759	9.55843	-0.97084	0.0355154	0.30793	0.207028	0.213867	0.225187	blue
ENPP3	6.21615	4.08048	2.13567	1.94481	0.0168755	0.25046	0.247239	0.299307	0.0929027	turquoise
ENPP7	120.014	116.093	3.92095	112.172	0.480124	0.194636	0.0992783	0.126866	0.260657	turquoise
ENSA	20.818	19.2743	1.54363	17.7307	0.0797123	0.168465	0.0917301	0.0309552	0.272602	yellow
ENTPD3	4.42858	1.90645	2.52213	-0.615681	0.00788444	0.255877	0.421815	0.389878	0.140138	yellow
EOMES	60.0952	57.0212	3.07396	53.9473	0.235821	0.210223	0.0298728	0.197574	0.138443	turquoise
EPAS1	0.688552	0.450085	0.238467	0.211618	0.0018614	0.132638	0.00815895	0.0830273	0.151015	yellow
EPB42	162.692	159.843	2.84828	156.995	0.66106	0.187384	0.0543915	0.115565	0.107943	turquoise
EPB49	26.7089	7.45038	19.2585	-11.8081	0.0308123	0.151143	0.197279	0.0905049	0.301993	green
EPC2	6.93934	1.79057	5.14877	-3.3582	0.00740521	0.270101	0.203452	0.193085	0.0230477	blue
EPHA4	0.230322	0.150255	0.0800675	0.0701871	0.000621404	0.131064	0.0352214	0.0555412	0.047369	turquoise
EPHA5	154.838	148.586	6.25238	142.334	0.614503	0.270604	0.0880445	0.119295	0.152092	turquoise
EPHA8	120.425	118.34	2.0853	116.255	0.489416	0.175427	0.0762897	0.150339	0.104921	turquoise
EPHB2	2.80341	2.15583	0.64758	1.50825	0.00891581	0.20011	0.31621	0.391722	0.232185	yellow
EPHB3	1.92542	0.523369	1.40205	-0.878681	0.00216448	0.154147	0.245937	0.260609	0.072355	blue
EPHB4	21.6698	18.3731	3.29666	15.0764	0.0759851	0.196398	0.0706006	0.180308	0.176462	turquoise
EPHB6	116.229	109.365	6.86409	102.501	0.452298	0.372066	0.0786866	0.184192	0.0988263	turquoise
EPHX2	10.0515	8.0346	2.01694	6.01766	0.0332284	0.182742	0.226654	0.248809	0.120842	turquoise
EPM2AIP1	0.342095	0.207901	0.134194	0.0737068	0.00085981	0.148762	0.0667276	0.0169342	0.184381	turquoise
EPN2	24.9949	19.9949	5	14.9949	0.0826925	0.142105	0.13991	0.163453	0.205924	turquoise
EPOR	86.3254	83.6143	2.71115	80.9031	0.345801	0.272605	0.109994	0.0865844	0.0921633	turquoise
EPPK1	2.40183	1.84729	0.554541	1.29275	0.00763977	0.274247	0.260701	0.161947	0.0260013	turquoise
EPRS	16.5382	8.28451	8.25367	0.0308407	0.034262	0.226556	0.10863	0.0235518	0.123463	yellow
EPS8L1	1.62145	0.824506	0.79694	0.0275657	0.00340989	0.208366	0.136249	0.211906	0.0910557	yellow
EPS8L3	57.6187	56.1737	1.445	54.7287	0.232316	0.191853	0.216873	0.192778	0.0618809	turquoise
EPX	159.959	157.182	2.77688	154.405	0.650054	0.227538	0.0933731	0.159326	0.120624	turquoise
ERAL1	41.6167	12.864	28.7527	-15.8887	0.0532014	0.141063	0.017463	0.194865	0.365466	green
ERBB2	16.934	6.89207	10.0419	-3.14985	0.0285034	0.173851	0.108791	0.235564	0.259829	green
ERBB3	4.70539	2.27303	2.43237	-0.15934	0.00940049	0.229163	0.104059	0.390308	0.181203	yellow
EREG	113.448	109.575	3.87211	105.703	0.453168	0.197341	0.0284301	0.166179	0.16163	turquoise
ERG	4.05378	1.60664	2.44714	-0.840509	0.00664452	0.270429	0.21815	0.260032	0.0380364	blue
ERMAP	3.02786	1.22359	1.80427	-0.580676	0.00506038	0.178078	0.255189	0.265705	0.21596	green
ERN1	5.05191	4.17109	0.880817	3.29028	0.0172503	0.164918	0.12865	0.203764	0.00289029	turquoise
ERO1L	1.94591	1.38012	0.565796	0.814322	0.00570771	0.207938	0.161023	0.0323605	0.0451253	yellow
ERO1LB	0.135624	0.0420168	0.0936074	-0.0515905	0.000173768	0.150716	0.0833927	0.147869	0.0352273	blue
ESAM	29.7114	27.3927	2.31867	25.074	0.113287	0.144274	0.16297	0.127681	0.147031	turquoise
ESPL1	34.8081	27.9046	6.90348	21.0011	0.115404	0.319127	0.443027	0.301301	0.147948	yellow
ESR1	11.2118	7.05184	4.15996	2.89188	0.0291641	0.258476	0.436036	0.374151	0.272706	yellow
ETS1	0.833244	0.164018	0.669226	-0.505208	0.000678323	0.144747	0.087149	0.218683	0.0615758	green
ETS2	1.43278	0.904039	0.528739	0.3753	0.00373881	0.255997	0.357542	0.104072	0.053464	turquoise
ETV3	1.14135	0.812752	0.328601	0.484151	0.00336127	0.203866	0.0423839	0.130029	0.0341496	yellow
EVC	19.7444	17.1918	2.55261	14.6392	0.0710995	0.247699	0.0290755	0.123727	0.0899204	turquoise
EVI5	8.94225	5.54349	3.39876	2.14473	0.022926	0.191432	0.119941	0.105392	0.160477	turquoise
EVPL	20.0834	16.8153	3.26811	13.5471	0.0695424	0.20843	0.0943502	0.17728	0.149769	turquoise
EXOC8	9.58345	6.68304	2.90041	3.78262	0.0276388	0.185703	0.13274	0.0186799	0.14432	yellow
EXOSC9	31.7621	30.4053	1.35684	29.0485	0.125746	0.164092	0.156699	0.247911	0.275919	yellow
EXT1	4.65602	4.30447	0.351547	3.95292	0.0178019	0.175577	0.208585	0.206981	0.248124	yellow
EXTL2	10.6097	7.90863	2.70104	5.20759	0.0327075	0.191523	0.302174	0.452312	0.0769903	turquoise
EYA2	7.10439	3.89491	3.20948	0.685435	0.0161081	0.212656	0.362303	0.381322	0.181739	yellow
EYA4	2.79148	2.39281	0.398669	1.99414	0.00989589	0.155902	0.43415	0.233972	0.190159	yellow
EZH1	5.60295	3.70279	1.90016	1.80264	0.0153135	0.242703	0.0778885	0.219967	0.184738	yellow
EZH2	33.453	18.872	14.581	4.29101	0.0780483	0.305198	0.351119	0.277002	0.123808	yellow
F10	137.493	130.648	6.8445	123.804	0.540318	0.341952	0.219712	0.093513	0.121055	turquoise
F11R	5.49254	4.68557	0.806962	3.87861	0.019378	0.168156	0.0107195	0.144366	0.0363678	turquoise
F13A1	30.2823	24.6501	5.63215	19.018	0.101945	0.15587	0.203302	0.239211	0.0141201	turquoise
F2	85.5096	83.5609	1.94867	81.6122	0.34558	0.167244	0.154543	0.0907625	0.206435	turquoise
F2R	86.7581	83.033	3.72518	79.3078	0.343397	0.137837	0.145111	0.113745	0.0895498	turquoise
F3	1.80892	0.427506	1.38141	-0.953909	0.00176802	0.273707	0.326395	0.31511	0.0155328	blue
FAAH	3.85315	1.09908	2.75407	-1.655	0.00454542	0.234696	0.239751	0.187651	0.210754	green
FABP2	90.2891	85.7659	4.52319	81.2427	0.3547	0.195899	0.0785663	0.158091	0.013191	turquoise
FABP3	38.9299	36.0189	2.91098	33.1079	0.148962	0.136125	0.0131095	0.157311	0.0138972	turquoise
FABP5	7.74718	7.19594	0.551242	6.64469	0.02976	0.22958	0.153172	0.170405	0.341799	yellow
FABP7	65.06	61.9355	3.1245	58.811	0.256145	0.146169	0.00587055	0.173876	0.202602	turquoise
FADS1	6.67921	6.07949	0.59972	5.47977	0.0251428	0.259821	0.155661	0.032152	0.209349	yellow
FAM3B	0.143477	0.114475	0.029002	0.0854727	0.00047343	0.190257	0.0143611	0.0715433	0.00519395	turquoise
FAM43A	35.6884	32.9324	2.75604	30.1763	0.136197	0.168118	0.0128316	0.0175665	0.136803	turquoise
FAM46B	0.580723	0.432911	0.147812	0.285099	0.00179038	0.178777	0.0903895	0.00502952	0.242802	yellow
FAM49B	34.8241	32.9814	1.84273	31.1386	0.1364	0.209084	0.294093	0.347532	0.345727	yellow
FAM8A1	2.91937	0.673231	2.24614	-1.5729	0.00278426	0.167285	0.0882869	0.261636	0.0354897	blue
FANCA	3.64432	2.96958	0.674748	2.29483	0.0122812	0.152797	0.254241	0.0116151	0.262592	yellow
FANCD2	19.5801	5.9663	13.6138	-7.64754	0.0246747	0.30402	0.271442	0.224251	0.0825766	yellow
FAP	59.3108	8.7152	50.5956	-41.8804	0.0360432	0.252053	0.0553897	0.235544	0.0973598	blue
FARP2	14.4225	12.2082	2.21432	9.99388	0.0504891	0.239075	0.233216	0.327273	0.044832	turquoise
FBLN1	6.34501	4.89631	1.4487	3.44762	0.0202495	0.237848	0.23072	0.142987	0.0584456	turquoise
FBLN2	53.12	50.2399	2.8801	47.3598	0.207776	0.257891	0.172444	0.0872728	0.0137913	turquoise
FBN1	31.0012	6.94412	24.057	-17.1129	0.0287186	0.229221	0.0776723	0.369906	0.00369923	blue
FBN3	53.6991	51.8348	1.86426	49.9705	0.214372	0.23673	0.162761	0.0940195	0.0555393	turquoise
FBXL12	50.6389	9.86428	40.7746	-30.9103	0.0407954	0.132613	0.0896467	0.00565601	0.362612	green
FBXL13	9.62348	8.92234	0.701133	8.22121	0.0368999	0.133944	0.22212	0.204973	0.177831	turquoise
FBXL14	7.52887	6.93049	0.598381	6.33211	0.0286622	0.252173	0.116502	0.110749	0.246514	yellow
FBXL16	1.67903	0.545118	1.13391	-0.588796	0.00225443	0.277175	0.0712413	0.191512	0.137801	green
FBXL17	1.70456	1.47134	0.233217	1.23812	0.00608498	0.136332	0.0257855	0.216976	0.0329646	turquoise
FBXL19	12.0143	7.71312	4.30117	3.41194	0.0318989	0.151096	0.1013	0.10103	0.454651	yellow
FBXL20	27.4275	24.2277	3.19982	21.0279	0.100198	0.238626	0.145247	0.243952	0.022246	turquoise
FBXL3	4.76571	2.14694	2.61877	-0.47183	0.00887905	0.2444	0.00776259	0.050519	0.0774751	green
FBXL7	26.5395	6.7468	19.7927	-13.0459	0.0279025	0.203167	0.308242	0.286632	0.0495078	blue
FBXO15	9.67321	6.9443	2.72891	4.21539	0.0287194	0.374713	0.361836	0.267794	0.143593	turquoise
FBXO31	3.2185	2.36033	0.858175	1.50215	0.00976155	0.26932	0.256473	0.405099	0.0480149	turquoise
FBXO39	141.178	138.104	3.074	135.03	0.571153	0.259202	0.0543883	0.123992	0.0862302	turquoise
FBXO4	18.9656	8.53615	10.4294	-1.89328	0.0353027	0.227466	0.224938	0.239704	0.204039	green
FBXO40	181.733	177.896	3.83627	174.06	0.735721	0.222651	0.129461	0.202938	0.14504	turquoise
FBXO44	43.676	39.9996	3.67642	36.3232	0.165425	0.13528	0.0616861	0.0632839	0.294023	turquoise
FBXO5	37.7618	32.8151	4.94676	27.8683	0.135712	0.188474	0.321355	0.353168	0.151215	yellow
FBXO9	8.59713	7.60386	0.993262	6.6106	0.0314471	0.138751	0.154267	0.120313	0.0665611	turquoise
FBXW9	36.5904	11.0097	25.5807	-14.571	0.0455326	0.169877	0.0993088	0.0680461	0.239404	green
FCAR	146.252	141.967	4.28544	137.681	0.587128	0.236703	0.0499999	0.14219	0.172221	turquoise
FCHSD2	2.54787	2.29828	0.249595	2.04868	0.00950491	0.202664	0.204421	0.0809783	0.159443	yellow
FDFT1	16.044	9.40517	6.63878	2.76639	0.0388967	0.145226	0.00392787	0.0467974	0.031072	turquoise
FDX1	39.9145	37.5977	2.31686	35.2808	0.155492	0.175292	0.0682974	0.178431	0.302735	yellow
FEM1C	9.09134	3.9906	5.10074	-1.11014	0.0165038	0.214392	0.106157	0.122386	0.15766	green
FEN1	62.5649	59.0848	3.4801	55.6047	0.273554	0.280934	0.39404	0.309478	0.324297	yellow
FERD3L	207.141	201.401	5.74022	195.661	0.832929	0.282388	0.154399	0.146924	0.181837	turquoise
FES	67.9569	62.7413	5.21555	57.5258	0.259478	0.237924	0.139766	0.236467	0.064835	turquoise
FEZ1	51.0977	45.2576	5.84008	39.4175	0.18717	0.141468	0.11228	0.270657	0.118249	turquoise
FGA	121.694	118.859	2.8353	116.023	0.49156	0.300764	0.116481	0.151542	0.0181044	turquoise
FGB	8.64609	8.43276	0.213322	8.21944	0.0348751	0.143176	0.0497873	0.0661692	0.00684446	turquoise
FGD5	8.40448	2.12002	6.28446	-4.16444	0.00876772	0.229355	0.163601	0.25201	0.1478	blue
FGD6	0.838675	0.600751	0.237924	0.362826	0.00248451	0.239102	0.000146581	0.114003	0.149171	yellow
FGF1	6.45375	2.71941	3.73433	-1.01492	0.0112466	0.180574	0.170416	0.204904	0.0507375	blue
FGF10	154.147	150.364	3.78334	146.581	0.621857	0.293544	0.160346	0.11801	0.14102	turquoise
FGF13	5.04604	3.76748	1.27856	2.48892	0.0155811	0.300645	0.146453	0.0425976	0.0211975	turquoise
FGF16	188.841	185.394	3.44678	181.948	0.76673	0.233289	0.106579	0.144405	0.152601	turquoise
FGF18	7.22075	6.4003	0.820452	5.57985	0.0264695	0.172487	0.214871	0.0818892	0.0619845	turquoise
FGF22	155.703	150.156	5.5469	144.609	0.620997	0.136622	0.116127	0.177569	0.257921	turquoise
FGF23	131.396	128.448	2.94874	125.499	0.531217	0.211116	0.0853397	0.0243777	0.141816	turquoise
FGFR1OP	0.546249	0.291448	0.254801	0.0366466	0.00120533	0.209621	0.171715	0.189972	0.199258	yellow
FGFR2	1.78857	0.821738	0.966832	-0.145094	0.00339844	0.269234	0.220086	0.216943	0.134237	yellow
FGFR3	0.221634	0.0596917	0.161943	-0.102251	0.000246865	0.205854	0.00525857	0.0542734	0.0212379	yellow
FGL1	5.19298	4.22545	0.967531	3.25792	0.0174751	0.24151	0.28932	0.249085	0.0129736	turquoise
FGR	33.1263	30.7889	2.33741	28.4515	0.127333	0.1684	0.0711418	0.227358	0.09761	turquoise
FH	22.4879	21.4627	1.02518	20.4375	0.0887627	0.219748	0.0720704	0.204013	0.263658	yellow
FHL1	12.2748	9.7524	2.52245	7.22995	0.0403327	0.231652	0.11456	0.132711	0.155843	turquoise
FHL2	2.27416	1.78585	0.488315	1.29753	0.00738568	0.19394	0.114535	0.201942	0.2585	yellow
FIGN	7.56501	6.72646	0.838548	5.88791	0.0278184	0.268377	0.246397	0.199944	0.321544	yellow
FIP1L1	6.94186	6.33389	0.607964	5.72593	0.0261949	0.153981	0.0275621	0.310018	0.323872	yellow
FJX1	0.680513	0.127236	0.553277	-0.426042	0.000526206	0.156283	0.0291769	0.144572	0.0314484	green
FKBP11	1.67022	0.657025	1.0132	-0.356174	0.00271724	0.135186	0.2663	0.288503	0.20183	yellow
FKBP2	25.1477	7.5605	17.5871	-10.0266	0.0312678	0.154968	0.24234	0.0922392	0.30676	green
FKBP3	22.4226	20.7666	1.65596	19.1107	0.085884	0.198586	0.0780429	0.130881	0.247188	yellow
FKBP6	104.588	101.958	2.62998	99.3282	0.421665	0.274472	0.192004	0.142915	0.0635765	turquoise
FKBP7	12.5894	4.40709	8.18228	-3.77519	0.0182263	0.223713	0.1002	0.140358	0.00542812	blue
FLJ11235	33.533	27.9683	5.56468	22.4036	0.115668	0.150883	0.182723	0.137032	0.302175	turquoise
FLJ13197	9.72033	3.50624	6.21408	-2.70784	0.0145007	0.279339	0.384985	0.292259	0.0251057	yellow
FLJ14107	27.6957	24.5057	3.19003	21.3157	0.101348	0.198845	0.128408	0.304833	0.152016	turquoise
FLJ26850	20.3863	19.3675	1.01871	18.3488	0.0800978	0.159697	0.255088	0.0594386	0.0756274	turquoise
FLJ38379	1.80575	1.39476	0.410984	0.983778	0.00576828	0.311149	0.131659	0.176238	0.063388	turquoise
FLJ39653	18.1349	15.4836	2.65132	12.8323	0.0640351	0.191208	0.277174	0.279646	0.101178	turquoise
FLJ40852	15.1533	13.2869	1.86641	11.4205	0.0549503	0.224957	0.36368	0.26342	0.16385	turquoise
FLJ43663	7.95527	5.27353	2.68174	2.59179	0.0218096	0.283443	0.130687	0.0789213	0.239684	yellow
FLRT1	120.834	115.131	5.70377	109.427	0.476143	0.36356	0.235977	0.0661084	0.124886	turquoise
FLRT2	66.163	11.0227	55.1403	-44.1175	0.0455864	0.369335	0.233223	0.225258	0.0626749	blue
FMN2	37.1638	35.0728	2.09102	32.9818	0.14505	0.133565	0.189997	0.121824	0.0215307	turquoise
FMO4	68.3191	63.5336	4.78549	58.7481	0.262754	0.232902	0.24727	0.27999	0.0846848	turquoise
FMO5	2.0367	1.38544	0.651258	0.734185	0.00572974	0.301359	0.183503	0.243045	0.0202201	turquoise
FMOD	4.71956	1.86699	2.85257	-0.985584	0.00772124	0.156741	0.294969	0.322225	0.00649691	blue
FNBP4	4.08574	2.84689	1.23885	1.60804	0.0117738	0.197237	0.1595	0.270947	0.124712	yellow
FNDC5	124.764	117.99	6.77329	111.217	0.48797	0.236027	0.138685	0.182021	0.119839	turquoise
FOLR3	0.728552	0.466777	0.261776	0.205001	0.00193043	0.19336	0.138267	0.108114	0.25093	turquoise
FOS	5.89723	2.55915	3.33808	-0.778926	0.0105838	0.248507	0.21261	0.242456	0.0667127	blue
FOSB	2.59153	1.56551	1.02602	0.539486	0.00647443	0.269679	0.110633	0.11446	0.105757	blue
FOSL1	6.85822	5.74435	1.11387	4.63048	0.0237567	0.14319	0.0541806	0.463838	0.276265	yellow
FOXA1	0.930281	0.825327	0.104954	0.720374	0.00341328	0.190232	0.0841564	0.0350853	0.249819	yellow
FOXA2	2.28224	1.40661	0.875624	0.53099	0.00581729	0.25816	0.488468	0.168088	0.11453	yellow
FOXA3	3.29246	3.0143	0.27816	2.73614	0.0124662	0.13969	0.063603	0.176135	0.0658569	turquoise
FOXC1	0.688093	0.520209	0.167884	0.352326	0.00215141	0.298831	0.164702	0.0775888	0.0589588	turquoise
FOXH1	141.289	138.859	2.42905	136.43	0.574277	0.192076	0.0835997	0.0767148	0.182969	turquoise
FOXJ1	9.96898	8.26015	1.70883	6.55131	0.0341612	0.152594	0.29058	0.00948172	0.124283	turquoise
FOXJ3	4.80779	2.27496	2.53282	-0.257858	0.0094085	0.181726	0.165072	0.0301716	0.0829553	turquoise
FOXL1	1.50305	0.879758	0.623292	0.256466	0.00363839	0.142424	0.028659	0.222641	0.31779	yellow
FOXL2	35.6948	30.6754	5.01935	25.6561	0.126863	0.364865	0.303352	0.0146182	0.0683867	turquoise
FOXM1	59.9103	58.4385	1.47181	56.9667	0.241682	0.238869	0.390068	0.213448	0.343464	yellow
FOXN1	153.282	146.206	7.076	139.13	0.604661	0.149831	0.0962231	0.0973702	0.276432	turquoise
FOXP3	115.895	113.765	2.13013	111.635	0.470494	0.175338	0.0551097	0.13959	0.109825	turquoise
FRAT1	14.4229	12.0329	2.38993	9.64301	0.0497643	0.174368	0.0923383	0.226968	0.0878132	turquoise
FRMD1	172.414	167.328	5.08526	162.243	0.692016	0.168205	0.0919925	0.141635	0.196944	turquoise
FSCN3	241.799	236.594	5.20434	231.39	0.978477	0.254568	0.126631	0.169283	0.15398	turquoise
FSTL4	53.569	50.8647	2.70432	48.1604	0.21036	0.181561	0.157739	0.193244	0.160981	turquoise
FTSJ2	26.0659	24.3084	1.75749	22.5509	0.100532	0.14854	0.208471	0.158753	0.263226	yellow
FUBP1	0.858342	0.0468919	0.81145	-0.764559	0.000193929	0.270354	0.048027	0.15104	0.0829268	grey
FUNDC1	25.0484	23.1645	1.88395	21.2805	0.0958007	0.139286	0.102557	0.110171	0.209822	yellow
FUT9	0.66585	0.286349	0.379501	-0.0931515	0.00118425	0.260808	0.0837062	0.181688	0.13142	green
FXR1	10.9618	9.14704	1.81476	7.33228	0.0378292	0.244425	0.176519	0.238045	0.153799	yellow
FXYD1	141.262	134.251	7.01043	127.241	0.555219	0.203648	0.143497	0.123318	0.21702	turquoise
FXYD3	3.27914	2.10931	1.16983	0.939477	0.00872341	0.168215	0.142101	0.295642	0.0251058	turquoise
FXYD4	63.4545	60.9519	2.50256	58.4494	0.252077	0.375371	0.091756	0.08887	0.0543356	turquoise
FXYD6	27.8936	24.5443	3.3493	21.195	0.101507	0.151944	0.011827	0.107178	0.130615	turquoise
FYN	11.0409	8.59548	2.44538	6.1501	0.0355481	0.165083	0.0252324	0.170796	0.114015	turquoise
FZD10	3.13894	1.16065	1.97829	-0.817639	0.00480006	0.229169	0.256179	0.276115	0.125809	blue
G6PC	191.999	187.072	4.92742	182.144	0.773668	0.253429	0.20763	0.188712	0.147547	turquoise
G6PC2	208.589	204.372	4.21718	200.155	0.845216	0.220848	0.146673	0.136379	0.191407	turquoise
GAA	34.1017	31.1099	2.9918	28.1181	0.12866	0.241085	0.144249	0.176459	0.186904	turquoise
GABARAPL1	12.6885	11.1894	1.49906	9.69037	0.0462758	0.21555	0.0347995	0.170077	0.0347882	turquoise
GABBR1	59.2539	54.0607	5.19322	48.8675	0.223577	0.308184	0.171888	0.207964	0.0321833	turquoise
GABPA	5.16191	3.31825	1.84365	1.4746	0.0137232	0.178495	0.0691309	0.00585998	0.0305818	turquoise
GABRA2	5.67127	5.4754	0.195869	5.27953	0.0226445	0.135151	0.0267064	0.0613763	0.143988	turquoise
GABRA4	186.295	181.636	4.65965	176.976	0.751185	0.237584	0.149898	0.129425	0.162569	turquoise
GABRA5	193.158	188.969	4.18873	184.78	0.781514	0.240478	0.132181	0.126466	0.118879	turquoise
GABRB3	84.4205	81.2231	3.19741	78.0257	0.335912	0.401754	0.0773738	0.139601	0.00406701	turquoise
GABRD	175.698	169.522	6.17652	163.345	0.701087	0.180164	0.114601	0.0954966	0.245365	turquoise
GABRE	28.0102	26.372	1.63827	24.7337	0.109066	0.293174	0.0018505	0.0690049	0.0438738	turquoise
GABRG2	145.638	141.629	4.00904	137.62	0.585731	0.210618	0.0947894	0.109643	0.179998	turquoise
GABRP	9.34956	3.75851	5.59106	-1.83255	0.0155439	0.391495	0.452487	0.302197	0.166143	yellow
GABRQ	143.572	140.379	3.19266	137.186	0.580562	0.327473	0.151691	0.174053	0.0116958	turquoise
GAD2	143.053	139.955	3.09746	136.858	0.57881	0.256445	0.151368	0.188262	0.0727073	turquoise
GADD45B	1.12946	0.557158	0.572302	-0.0151436	0.00230422	0.230453	0.198532	0.126863	0.0392379	blue
GADD45G	6.98558	4.59764	2.38794	2.20969	0.0190143	0.265046	0.342737	0.305485	0.00472987	turquoise
GAL3ST1	3.17732	1.12765	2.04967	-0.922024	0.00466358	0.171057	0.189263	0.236246	0.273798	green
GAL3ST3	59.4431	53.1797	6.26338	46.9163	0.219934	0.140053	0.0958975	0.0188868	0.250799	turquoise
GALM	0.133263	0.0621341	0.071129	-0.00899488	0.000256966	0.227983	0.0562266	0.00300479	0.189166	yellow
GALNT1	3.41569	2.426	0.989686	1.43632	0.0100332	0.231237	0.00472783	0.139429	0.059106	yellow
GALNT13	103.282	98.9923	4.28959	94.7027	0.4094	0.264456	0.0601632	0.125151	0.108653	turquoise
GALNT14	1.40627	1.18796	0.218302	0.969663	0.00491303	0.203019	0.0910065	0.279786	0.181577	yellow
GALNT2	1.52892	0.737124	0.791799	-0.0546756	0.0030485	0.352323	0.298539	0.0888239	0.0472448	yellow
GALNT6	0.566785	0.442696	0.124089	0.318608	0.00183085	0.179354	0.115549	0.0469535	0.221785	yellow
GALNT7	9.15712	6.99299	2.16413	4.82886	0.0289207	0.162401	0.171644	0.154976	0.140453	turquoise
GALNTL1	0.250121	0.0057195	0.244402	-0.238682	2.3654e-05	0.144307	0.097883	0.20776	0.15106	grey
GALNTL2	101.529	97.4199	4.10876	93.3111	0.402897	0.185373	0.0882926	0.20655	0.0963169	turquoise
GALNTL4	10.2434	7.9999	2.24347	5.75643	0.033085	0.170439	0.020603	0.049074	0.343243	yellow
GALP	5.52575	5.34862	0.177126	5.17149	0.0221201	0.144006	0.127021	0.0891768	0.112385	turquoise
GALR3	69.6136	64.1516	5.46207	58.6895	0.26531	0.149262	0.0774363	0.0741988	0.20771	turquoise
GALT	16.4058	13.6118	2.79397	10.8178	0.0562939	0.328499	0.137924	0.122011	0.0908926	turquoise
GARNL3	72.0184	64.5094	7.50905	57.0003	0.266789	0.38405	0.108684	0.276601	0.00553332	turquoise
GARS	38.3922	36.8185	1.57372	35.2447	0.152269	0.311562	0.255695	0.275751	0.26901	yellow
GAS2L1	1.54503	1.33135	0.213671	1.11768	0.00550605	0.18256	0.0255827	0.13549	0.278939	yellow
GAS2L2	53.1411	50.2393	2.90173	47.3376	0.207773	0.1987	0.233918	0.0857935	0.131486	turquoise
GAS2L3	13.4891	6.30494	7.18412	-0.879184	0.0260751	0.309621	0.334664	0.340406	0.136853	yellow
GAS6	13.716	11.4701	2.24588	9.22426	0.0474367	0.264843	0.0494738	0.255027	0.0388779	turquoise
GAS7	12.1517	9.74049	2.41124	7.32926	0.0402835	0.246071	0.157428	0.0879117	0.13438	turquoise
GAS8	19.6477	16.0292	3.61857	12.4106	0.0662914	0.208085	0.362508	0.321444	0.210723	turquoise
GATA2	2.25775	0.76845	1.4893	-0.720847	0.00317805	0.320403	0.301059	0.21229	0.197423	blue
GATA5	12.044	11.4023	0.641753	10.7605	0.0471561	0.146633	0.166401	0.056113	0.147313	turquoise
GATA6	22.6209	21.9354	0.685467	21.25	0.0907177	0.130891	0.0571126	0.0678188	0.305062	turquoise
GATS	38.6264	34.5093	4.11707	30.3923	0.142719	0.376822	0.348493	0.207523	0.0355146	turquoise
GBA3	45.7525	43.9436	1.80892	42.1346	0.181736	0.256943	0.170063	0.0398563	0.0705554	turquoise
GBE1	9.47697	8.23767	1.2393	6.99837	0.0340683	0.158094	0.00215283	0.025945	0.113255	turquoise
GBP1	1.77728	0.768639	1.00864	-0.240006	0.00317884	0.155456	0.166112	0.0158903	0.224565	turquoise
GBP5	1.43347	0.716271	0.717198	-0.000927813	0.00296226	0.176579	0.257894	0.052483	0.0290602	turquoise
GCC2	2.8446	0.924914	1.91968	-0.994768	0.00382514	0.287392	0.304434	0.104494	0.13899	yellow
GCDH	55.7418	11.1276	44.6142	-33.4866	0.0460201	0.192171	0.0504845	0.0589126	0.250295	green
GCH1	16.3955	8.71543	7.68004	1.03539	0.0360441	0.316223	0.249679	0.0153764	0.133176	yellow
GCK	124.044	117.654	6.38969	111.265	0.486579	0.167933	0.00541933	0.0406571	0.238785	turquoise
GCLC	1.40569	0.788948	0.616743	0.172204	0.00326283	0.147779	0.0899265	0.0729575	0.069425	yellow
GCLM	21.0993	19.9323	1.16703	18.7653	0.0824335	0.223437	0.128165	0.204506	0.303069	yellow
GCNT1	1.38071	0.415239	0.96547	-0.550231	0.00171729	0.161646	0.218026	0.178288	0.056165	blue
GCNT2	1.2779	0.418763	0.859133	-0.44037	0.00173187	0.144785	0.279904	0.070141	0.221217	turquoise
GCNT3	2.86595	0.697432	2.16852	-1.47109	0.00288435	0.200176	0.409233	0.0220722	0.106011	green
GDAP2	53.9605	42.3039	11.6566	30.6473	0.174955	0.151721	0.182879	0.0842073	0.315561	turquoise
GDF11	6.69271	5.63129	1.06142	4.56987	0.0232892	0.279619	0.180022	0.197697	0.125315	turquoise
GDF3	103.005	100.202	2.80224	97.4002	0.414404	0.220931	0.187854	0.153784	0.124444	turquoise
GDF5	48.7356	46.3469	2.38869	43.9582	0.191675	0.221703	0.127613	0.189466	0.180202	turquoise
GDI1	57.4343	51.4837	5.95064	45.533	0.21292	0.179518	0.117284	0.240936	0.265972	turquoise
GDNF	68.0201	65.0967	2.92337	62.1734	0.269219	0.211721	0.183829	0.190438	0.0545503	turquoise
GDPD2	139.061	136.371	2.69037	133.681	0.563985	0.260386	0.0269153	0.13983	0.0541923	turquoise
GFI1B	133.726	130.835	2.89119	127.944	0.541089	0.224957	0.10323	0.2042	0.0898567	turquoise
GFPT2	56.9557	53.4705	3.48515	49.9854	0.221136	0.208384	0.00478848	0.145467	0.109385	turquoise
GFRA2	72.286	69.9988	2.28715	67.7117	0.289492	0.274687	0.0909948	0.139092	0.0445202	turquoise
GFRA4	128.563	123.288	5.27462	118.013	0.509879	0.196879	0.127709	0.0943454	0.209269	turquoise
GGCX	8.89524	7.1769	1.71834	5.45856	0.0296813	0.158461	0.261757	0.0274116	0.0372706	yellow
GGH	24.1416	20.5114	3.63028	16.8811	0.0848283	0.274964	0.270291	0.112094	0.189096	yellow
GH1	126.187	117.995	8.19159	109.803	0.487989	0.134611	0.0939464	0.084948	0.31877	turquoise
GH2	184.972	177.97	7.00246	170.967	0.736025	0.25686	0.150671	0.14322	0.172205	turquoise
GHITM	36.5351	32.1386	4.39655	27.742	0.132915	0.146456	0.0915572	0.18322	0.314548	yellow
GHR	46.4208	42.2962	4.12465	38.1715	0.174923	0.297431	0.0055393	0.114157	0.0965659	turquoise
GHRHR	160.071	156.606	3.46479	153.141	0.647671	0.250456	0.139796	0.17403	0.0463025	turquoise
GHRL	51.1098	47.0473	4.06254	42.9847	0.194572	0.196279	0.104691	0.25772	0.0913387	turquoise
GIF	188.63	185.038	3.59156	181.447	0.765258	0.279714	0.161503	0.125687	0.163488	turquoise
GIP	170.417	166.16	4.25695	161.903	0.687184	0.254577	0.0373158	0.116406	0.15866	turquoise
GIPC2	3.07032	2.88194	0.188378	2.69357	0.0119188	0.273488	0.0804195	0.132597	0.0305095	turquoise
GIPC3	143.091	134.303	8.78769	125.516	0.555434	0.130997	0.0996509	0.0338333	0.326981	turquoise
GIT1	155.414	147.561	7.85237	139.709	0.610265	0.212129	0.0167282	0.0694046	0.233271	turquoise
GJA1	6.69438	2.03444	4.65994	-2.62549	0.00841379	0.220072	0.133912	0.0421659	0.0106708	blue
GJA10	179.151	175.682	3.46892	172.213	0.726563	0.229857	0.161498	0.209359	0.131111	turquoise
GJA4	32.1277	26.695	5.43271	21.2623	0.110402	0.316894	0.188433	0.278639	0.106834	turquoise
GJA8	118.158	115.541	2.6177	112.923	0.477838	0.22261	0.072622	0.130652	0.0884478	turquoise
GJB1	16.4298	14.1954	2.23435	11.9611	0.0587076	0.256158	0.274536	0.218315	0.0894113	turquoise
GJB2	1.76304	1.61936	0.143674	1.47569	0.00669715	0.166273	0.0480537	0.0632891	0.255836	yellow
GJB4	175.246	171.071	4.17519	166.896	0.707494	0.287422	0.223263	0.195755	0.0895102	turquoise
GJB6	0.750793	0.101055	0.649738	-0.548683	0.000417932	0.166417	0.0364902	0.162982	0.0721112	yellow
GK2	146.249	141.253	4.99597	136.257	0.584177	0.214198	0.168079	0.0266627	0.219973	turquoise
GLI2	85.341	80.5373	4.80373	75.7336	0.333076	0.150815	0.112256	0.0182271	0.192732	turquoise
GLIPR1	26.6882	23.2058	3.48242	19.7234	0.0959716	0.225793	0.0880319	0.0679296	0.135669	turquoise
GLIS1	1.76605	1.53529	0.230755	1.30454	0.00634947	0.228856	0.239005	0.0339699	0.1259	turquoise
GLP1R	111.01	106.937	4.0725	102.865	0.442258	0.274726	0.0781912	0.150498	0.0116916	turquoise
GLRX2	24.8297	23.5312	1.29851	22.2327	0.0973173	0.172667	0.144066	0.295398	0.286264	yellow
GLTSCR2	3.20771	0.926862	2.28084	-1.35398	0.0038332	0.167849	0.3643	0.335574	0.0778009	blue
GLYAT	107.094	104.089	3.00496	101.084	0.430478	0.202351	0.0531033	0.15656	0.169057	turquoise
GLYCTK	3.31878	3.04971	0.269071	2.78064	0.0126126	0.182869	0.271264	0.101302	0.167072	turquoise
GMDS	1.17306	0.696786	0.476273	0.220513	0.00288168	0.19242	0.011736	0.220631	0.0316844	yellow
GML	160.766	157.749	3.01644	154.733	0.652398	0.232609	0.145603	0.153902	0.137529	turquoise
GMPPA	25.5829	8.57739	17.0055	-8.42816	0.0354733	0.220914	0.25744	0.0706254	0.297817	green
GMPR	4.39724	1.32678	3.07046	-1.74368	0.00548712	0.207127	0.301162	0.342059	0.142293	yellow
GMPS	39.4151	38.0578	1.35737	36.7004	0.157394	0.155635	0.238574	0.222618	0.219815	yellow
GNA14	88.3704	83.4704	4.89998	78.5705	0.345206	0.19359	0.211418	0.246571	0.187395	turquoise
GNA15	0.894335	0.160614	0.733721	-0.573106	0.000664248	0.141423	0.0473111	0.228963	0.0790417	grey
GNAI1	0.748213	0.289228	0.458985	-0.169757	0.00119615	0.196192	0.00607405	0.0279006	0.0532021	blue
GNAI2	16.4722	12.5861	3.88613	8.69993	0.0520518	0.17282	0.180181	0.0915529	0.382355	yellow
GNAO1	3.27295	2.6464	0.626554	2.01985	0.0109446	0.162946	0.043604	0.216563	0.342392	yellow
GNAT2	162.111	158.256	3.85464	154.402	0.654496	0.2121	0.117724	0.102178	0.132731	turquoise
GNB1	38.2404	31.274	6.96644	24.3075	0.129339	0.136386	0.00415602	0.0434207	0.316277	yellow
GNB4	1.63355	1.41527	0.218279	1.19699	0.00585308	0.130015	0.201129	0.274421	0.0548222	yellow
GNB5	2.83794	0.962501	1.87544	-0.912935	0.00398059	0.273466	0.448376	0.394838	0.162164	yellow
GNG11	7.69093	2.00754	5.68339	-3.67585	0.00830253	0.140208	0.252492	0.0271915	0.23398	green
GNG7	47.9975	42.2552	5.74229	36.5129	0.174754	0.221473	0.0792651	0.181802	0.117254	turquoise
GNGT1	0.057936	0.0414877	0.0164483	0.0250394	0.00017158	0.152113	0.13367	0.121303	0.178186	yellow
GNLY	50.4602	48.0149	2.4453	45.5696	0.198574	0.318256	0.13264	0.140911	0.0566242	turquoise
GNPDA1	14.1966	12.5013	1.69529	10.806	0.0517014	0.303004	0.189966	0.152347	0.253697	yellow
GNRHR	158.856	154.262	4.59383	149.668	0.637978	0.258374	0.103638	0.0753681	0.138018	turquoise
GNS	1.62728	1.04523	0.58205	0.463182	0.00432274	0.152694	0.182339	0.0693348	0.140036	turquoise
GOLGB1	6.47617	1.44598	5.03019	-3.5842	0.0059801	0.178412	0.236913	0.361362	0.0492152	blue
GORASP1	11.4212	3.40203	8.01914	-4.61712	0.0140697	0.16921	0.339334	0.233882	0.216528	green
GOSR2	36.9813	34.1137	2.86766	31.246	0.141083	0.293063	0.0757594	0.0115961	0.11269	turquoise
GOT2	23.3548	21.8419	1.51297	20.3289	0.0903307	0.152318	0.0505775	0.0129154	0.206049	yellow
GPA33	115.434	111.24	4.19416	107.045	0.46005	0.254934	0.180115	0.227319	0.0118252	turquoise
GPAA1	28.8966	9.2064	19.6902	-10.4838	0.0380747	0.230024	0.187244	0.0293125	0.206474	green
GPAM	0.675793	0.1169	0.558893	-0.441994	0.000483458	0.151346	0.0122573	0.0760909	0.0640677	green
GPBAR1	120.049	116.43	3.61911	112.811	0.481517	0.231487	0.0721101	0.0719028	0.1339	turquoise
GPHB5	152.435	143.028	9.40716	133.621	0.591517	0.150433	0.0937363	0.0951513	0.303752	turquoise
GPHN	6.45568	2.37472	4.08096	-1.70624	0.00982105	0.148437	0.031853	0.0600575	0.210489	green
GPI	40.1148	34.8489	5.26592	29.583	0.144124	0.157222	0.13664	0.0598573	0.367386	yellow
GPM6A	170.866	164.982	5.88381	159.099	0.682313	0.202528	0.128108	0.129721	0.206398	turquoise
GPM6B	3.58205	0.908376	2.67367	-1.7653	0.00375674	0.206742	0.169942	0.331476	0.25204	blue
GPR101	188.931	184.851	4.08018	180.77	0.764481	0.212979	0.0838693	0.114557	0.165465	turquoise
GPR107	43.8143	39.6634	4.15087	35.5125	0.164035	0.142868	0.134532	0.159213	0.151642	turquoise
GPR113	145.807	143.726	2.08117	141.644	0.594402	0.191186	0.0752971	0.0801521	0.130707	turquoise
GPR12	151.406	148.05	3.35516	144.695	0.612288	0.254239	0.142504	0.154823	0.0645872	turquoise
GPR124	108.974	12.1691	96.8046	-84.6356	0.0503274	0.325829	0.118576	0.279674	0.0862381	blue
GPR125	11.7456	3.7814	7.96421	-4.18282	0.0156386	0.170366	0.2057	0.0151917	0.309971	green
GPR126	3.6239	3.32728	0.296617	3.03066	0.0137605	0.201608	0.352372	0.232348	0.167554	yellow
GPR133	92.1299	83.1531	8.97678	74.1764	0.343894	0.469524	0.26949	0.125185	0.0116143	turquoise
GPR150	91.3566	88.0739	3.28261	84.7913	0.364245	0.151455	0.130399	0.130888	0.195484	turquoise
GPR153	55.226	52.874	2.35199	50.522	0.21867	0.151853	0.0989054	0.154735	0.116613	turquoise
GPR155	0.453953	0.340354	0.113598	0.226756	0.00140759	0.18259	0.0238053	0.121449	0.149443	turquoise
GPR156	121.623	117.878	3.74569	114.132	0.487503	0.214423	0.197846	0.124897	0.114625	turquoise
GPR160	2.2339	1.12732	1.10657	0.0207525	0.00466224	0.19265	0.0496391	0.1284	0.222441	green
GPR22	96.8017	92.3677	4.43401	87.9337	0.382002	0.372821	0.184145	0.0671967	0.0779642	turquoise
GPR27	3.13621	0.999533	2.13668	-1.13714	0.00413374	0.131437	0.137502	0.111963	0.00824536	green
GPR3	106.395	104.895	1.49922	103.396	0.433813	0.228788	0.11161	0.064978	0.095162	turquoise
GPR31	135.758	132.149	3.60819	128.541	0.546526	0.160177	0.117324	0.104154	0.209193	turquoise
GPR34	59.1544	53.546	5.60838	47.9376	0.221449	0.133297	0.105024	0.219047	0.125056	turquoise
GPR39	4.05297	3.31639	0.736585	2.5798	0.0137155	0.137938	0.0645929	0.324076	0.356864	yellow
GPR45	130.246	126.118	4.12784	121.99	0.521583	0.163753	0.0952501	0.144488	0.212285	turquoise
GPR50	168.319	163.036	5.28294	157.753	0.674262	0.241242	0.118297	0.1089	0.213741	turquoise
GPR52	133.935	131.831	2.10378	129.728	0.545211	0.243926	0.111191	0.117394	0.0800352	turquoise
GPR55	162.545	158.955	3.58984	155.365	0.657386	0.226387	0.0963003	0.118363	0.178642	turquoise
GPR6	176.565	172.191	4.37446	167.816	0.712125	0.214737	0.131291	0.116119	0.174081	turquoise
GPR62	170.802	164.752	6.0501	158.702	0.681359	0.200473	0.0600921	0.116654	0.195044	turquoise
GPR64	1.08571	0.300127	0.785581	-0.485454	0.00124123	0.227628	0.019417	0.117482	0.164236	blue
GPR77	150.198	146.379	3.8183	142.561	0.605377	0.219871	0.181128	0.165573	0.125263	turquoise
GPRASP1	42.2154	11.5055	30.7099	-19.2043	0.047583	0.363989	0.271198	0.286602	0.0658214	blue
GPRC5D	117.437	115.04	2.39731	112.643	0.475768	0.223028	0.152657	0.13721	0.120327	turquoise
GPSM1	8.14438	6.45607	1.68831	4.76776	0.0267002	0.285324	0.0161893	0.0796649	0.168222	turquoise
GPSM2	17.9889	17.0788	0.910085	16.1687	0.0706324	0.27541	0.276136	0.18083	0.184891	yellow
GRAP	18.052	11.1899	6.86213	4.32773	0.0462776	0.231668	0.306972	0.225487	0.244307	turquoise
GRB10	0.536303	0.45569	0.0806128	0.375078	0.00188459	0.186883	0.0455541	0.0144999	0.249966	yellow
GRB14	1.03812	0.802234	0.235887	0.566347	0.00331778	0.221183	0.056695	0.138905	0.102088	turquoise
GRB2	22.4354	18.9969	3.43846	15.5584	0.078565	0.145365	0.261136	0.192205	0.29722	yellow
GRB7	24.2008	6.53622	17.6646	-11.1284	0.0270317	0.2069	0.0235243	0.091785	0.222874	green
GREB1	5.7486	2.09056	3.65804	-1.56748	0.00864587	0.186193	0.377891	0.343913	0.162296	blue
GREM2	7.74181	6.47405	1.26776	5.2063	0.0267746	0.234555	0.286798	0.23193	0.0280488	turquoise
GRIA1	105.996	102.456	3.54012	98.9162	0.423725	0.258221	0.127912	0.025711	0.159953	turquoise
GRIA3	74.941	66.1582	8.78277	57.3754	0.273609	0.133999	0.109736	0.000572144	0.354239	turquoise
GRIA4	147.407	140.529	6.87773	133.652	0.581183	0.163167	0.121019	0.0510291	0.2282	turquoise
GRID1	120.946	116.973	3.97255	113.001	0.483763	0.25346	0.202425	0.0240569	0.146409	turquoise
GRIK1	102.885	96.6894	6.19596	90.4934	0.399875	0.153008	0.0932379	0.102551	0.26811	turquoise
GRIK3	157.069	153.892	3.17648	150.716	0.636449	0.225477	0.149528	0.0937012	0.143631	turquoise
GRIK5	145.153	141.265	3.88752	137.378	0.584226	0.270071	0.0713138	0.145466	0.0677433	turquoise
GRIN2A	101.409	97.5528	3.85593	93.6968	0.403446	0.236532	0.111327	0.153818	0.0357982	turquoise
GRIN3A	128.426	122.937	5.48924	117.448	0.508426	0.231452	0.0380884	0.0841091	0.15548	turquoise
GRIN3B	54.3146	50.0857	4.2289	45.8568	0.207138	0.185773	0.185512	0.0511636	0.212424	turquoise
GRK1	231.273	226.154	5.11889	221.036	0.9353	0.252354	0.139374	0.147255	0.162909	turquoise
GRM2	136.594	133.452	3.14187	130.31	0.551914	0.221252	0.110128	0.207124	0.0538722	turquoise
GRM5	40.2919	38.1693	2.12267	36.0466	0.157855	0.266056	0.018345	0.214482	0.0740368	turquoise
GRM6	179.719	175.71	4.00839	171.702	0.72668	0.262384	0.0362579	0.140499	0.144495	turquoise
GRM7	145.88	143.087	2.793	140.294	0.591762	0.231225	0.123091	0.0689622	0.0898527	turquoise
GRPR	144.409	140.912	3.49662	137.415	0.582765	0.241072	0.105406	0.155312	0.106719	turquoise
GRSF1	27.2857	14.3953	12.8904	1.50489	0.0595343	0.235246	0.0715545	0.162434	0.0599135	turquoise
GSK3B	8.66544	7.95602	0.709421	7.2466	0.0329035	0.15987	0.112425	0.116599	0.127154	yellow
GSN	32.6058	28.3489	4.25685	24.0921	0.117242	0.196349	0.0927109	0.234418	0.0703178	turquoise
GSPT1	29.3502	19.4575	9.89265	9.56487	0.0804699	0.264295	0.219542	0.376632	0.145352	yellow
GSPT2	30.3163	25.0778	5.23849	19.8393	0.103714	0.306583	0.0469355	0.0699578	0.0153887	turquoise
GSR	2.90542	1.25155	1.65387	-0.40232	0.00517601	0.234693	0.116816	0.115022	0.186476	yellow
GSS	9.24684	7.67492	1.57192	6.103	0.0317409	0.140264	0.0605666	0.080412	0.239535	yellow
GSTA1	11.5631	9.95427	1.60879	8.34549	0.0411676	0.238564	0.181881	0.325247	0.0160022	turquoise
GSTK1	15.9795	5.93097	10.0485	-4.11752	0.0245285	0.15867	0.221871	0.279325	0.231688	green
GSTM1	7.09573	6.60325	0.492476	6.11078	0.0273089	0.158292	0.092289	0.196577	0.160944	turquoise
GSTM2	18.8663	17.5001	1.36621	16.1339	0.0723748	0.221179	0.0609738	0.20488	0.099482	turquoise
GSTM5	91.6108	9.72267	81.8882	-72.1655	0.0402098	0.377684	0.222206	0.204672	0.0261318	blue
GSTO1	20.6648	18.7237	1.9411	16.7826	0.077435	0.143567	0.108176	0.0704525	0.361834	yellow
GSTO2	1.42602	0.522878	0.903145	-0.380267	0.00216245	0.152954	0.0990997	0.00939056	0.197964	yellow
GSTT1	0.574501	0.430205	0.144297	0.285908	0.00177918	0.168277	0.197071	0.31469	0.0535586	turquoise
GSTT2	9.3944	6.99147	2.40294	4.58853	0.0289144	0.134669	0.153496	0.156503	0.223513	turquoise
GSTZ1	36.0837	8.84734	27.2363	-18.389	0.0365897	0.164061	0.184119	0.0973496	0.299419	green
GTF3A	28.7642	23.5234	5.24086	18.2825	0.0972848	0.262063	0.155835	0.267779	0.260331	yellow
GTF3C1	41.599	8.35539	33.2436	-24.8882	0.0345551	0.184144	0.0754221	0.099391	0.190406	green
GTPBP4	35.1022	33.3493	1.75285	31.5965	0.137922	0.185262	0.270257	0.303367	0.213289	yellow
GTPBP6	15.1519	4.24792	10.904	-6.6561	0.017568	0.230779	0.0482378	0.122046	0.201782	green
GUCA1A	81.8328	77.8416	3.99124	73.8503	0.321927	0.13896	0.0917858	0.215684	0.0287716	turquoise
GUCA1C	112.754	109.989	2.76476	107.224	0.454878	0.184056	0.117963	0.137613	0.144279	turquoise
GUCY1A2	11.9908	4.8461	7.14466	-2.29856	0.0200419	0.278375	0.250857	0.122983	0.125768	blue
GUCY1B3	0.555625	0.462919	0.0927057	0.370213	0.00191448	0.141697	0.201039	0.245421	0.14567	yellow
GULP1	2.41301	0.90418	1.50883	-0.604652	0.00373939	0.250019	0.389573	0.172572	0.159131	green
GYG2	3.09805	2.65427	0.443785	2.21048	0.0109772	0.310538	0.0464982	0.213977	0.0551644	turquoise
GYLTL1B	6.82975	5.2481	1.58165	3.66645	0.0217044	0.242544	0.242077	0.29591	0.0149102	turquoise
GYPB	172.64	167.265	5.37522	161.89	0.691754	0.216777	0.112954	0.184715	0.152167	turquoise
GYPC	179.009	168.287	10.7228	157.564	0.695978	0.190431	0.104084	0.212799	0.164466	turquoise
GZMA	20.2054	18.0312	2.17421	15.857	0.0745712	0.214986	0.0968789	0.206482	0.102582	turquoise
GZMH	42.4217	40.2615	2.1602	38.1013	0.166508	0.213254	0.00726443	0.143581	0.0111076	turquoise
GZMK	25.7531	22.9645	2.78862	20.1758	0.0949735	0.165979	0.062916	0.180307	0.00788824	turquoise
H19	20.2739	17.1559	3.11798	14.038	0.0709513	0.296219	0.121855	0.17461	0.0650706	turquoise
H1FX	30.2353	9.87638	20.3589	-10.4825	0.0408455	0.161544	0.0604809	0.0980333	0.255381	green
H2AFJ	2.47397	2.08141	0.392555	1.68886	0.00860803	0.199063	0.275379	0.119833	0.0189752	turquoise
H2AFY	33.5791	31.5511	2.02798	29.5231	0.130485	0.236567	0.0777137	0.104062	0.32693	yellow
H2AFZ	60.1021	57.2092	2.89289	54.3163	0.236598	0.142422	0.141413	0.10997	0.307047	yellow
HAAO	169.963	162.745	7.21742	155.528	0.67306	0.210188	0.143231	0.169682	0.201644	turquoise
HACE1	4.18057	1.7027	2.47787	-0.775174	0.0070418	0.256646	0.160861	0.379511	0.112293	blue
HAL	27.9696	25.9937	1.9759	24.0178	0.107501	0.360139	0.195748	0.192885	0.0142417	turquoise
HAND1	155.823	151.066	4.75728	146.309	0.62476	0.169705	0.065493	0.121819	0.231466	turquoise
HAP1	91.973	84.5904	7.3826	77.2078	0.349838	0.162784	0.125173	0.0736917	0.306883	turquoise
HAPLN3	2.76765	2.31779	0.449859	1.86793	0.00958561	0.164161	0.137652	0.0373588	0.238342	yellow
HAPLN4	111.901	107.199	4.70168	102.498	0.443341	0.362347	0.053947	0.124128	0.0291928	turquoise
HAS3	3.23967	2.86534	0.374326	2.49102	0.0118501	0.160017	0.115767	0.259844	0.29886	yellow
HBB	44.783	40.5869	4.19611	36.3908	0.167854	0.226552	0.351029	0.290034	0.0241493	turquoise
HBBP1	116.044	109.119	6.92521	102.194	0.451281	0.226249	0.15734	0.063002	0.217961	turquoise
HBE1	94.3148	91.8201	2.49464	89.3255	0.379738	0.263736	0.0717462	0.139996	0.119542	turquoise
HBP1	48.4967	39.6269	8.86974	30.7572	0.163884	0.199767	0.167148	0.263954	0.168288	turquoise
HCG22	206.312	200.491	5.82062	194.67	0.829165	0.298211	0.139739	0.173323	0.0643742	turquoise
HCG27	40.262	38.5628	1.69926	36.8635	0.159483	0.323847	0.0263315	0.138321	0.0578202	turquoise
HCN1	149.908	146.044	3.86349	142.181	0.603991	0.309194	0.15376	0.131683	0.0749018	turquoise
HCN4	55.9498	54.2103	1.73954	52.4707	0.224196	0.178549	0.142318	0.174947	0.072755	turquoise
HDAC11	9.53294	7.48668	2.04626	5.44042	0.0309625	0.289083	0.0461174	0.24479	0.0400097	turquoise
HDAC5	30.2046	26.8401	3.36451	23.4756	0.111002	0.187165	0.075413	0.000613771	0.155347	turquoise
HDAC6	62.0047	55.9229	6.08182	49.8411	0.231279	0.312531	0.152133	0.197075	0.156992	turquoise
HDC	34.9086	32.4559	2.45271	30.0032	0.134227	0.192191	0.0385926	0.193506	0.0670775	turquoise
HDGF	21.9708	20.4277	1.54312	18.8846	0.0844823	0.136085	0.174062	0.209916	0.254132	yellow
HELB	120.942	115.638	5.30411	110.334	0.478242	0.164169	0.0653794	0.250509	0.177536	turquoise
HELLS	25.0009	19.7709	5.22996	14.541	0.0817661	0.181158	0.244615	0.267966	0.146997	yellow
HELZ	10.8848	3.43665	7.4482	-4.01155	0.0142128	0.30543	0.153147	0.157476	0.202109	green
HEMK1	5.4707	1.54663	3.92407	-2.37744	0.00639636	0.27511	0.143004	0.173313	0.0176595	green
HEPH	26.1276	9.4537	16.6739	-7.22018	0.0390974	0.222375	0.177113	0.257577	0.0673164	blue
HERC3	75.2181	72.1929	3.02519	69.1677	0.298566	0.181709	0.0413314	0.25772	0.108273	turquoise
HERPUD1	3.35342	1.49145	1.86197	-0.370527	0.00616813	0.176294	0.251321	0.396548	0.129827	green
HES1	12.1352	10.4824	1.65284	8.82955	0.0433517	0.298032	0.131664	0.00440936	0.139416	turquoise
HES6	3.15572	2.44359	0.71213	1.73146	0.0101059	0.191383	0.137798	0.18979	0.00391827	turquoise
HEXB	11.539	10.5331	1.00592	9.52715	0.0435613	0.198831	0.0853695	0.0756084	0.285778	yellow
HEY2	1.06105	0.287803	0.773246	-0.485443	0.00119026	0.239632	0.292034	0.106594	0.0895496	blue
HEYL	106.281	96.4554	9.82522	86.6302	0.398908	0.272151	0.218154	0.200419	0.0416112	turquoise
HFE	131.022	127.528	3.49391	124.034	0.527413	0.173885	0.172462	0.234443	0.131418	turquoise
HGD	1.74661	0.618263	1.12835	-0.510082	0.00255693	0.130211	0.363003	0.207172	0.158922	green
HGF	136.689	128.505	8.1837	120.322	0.531456	0.180504	0.0602757	0.0858913	0.23261	turquoise
HHLA1	214.975	210.703	4.27186	206.431	0.871398	0.232388	0.13065	0.174128	0.140823	turquoise
HIBADH	10.8972	5.44525	5.45194	-0.00668391	0.0225198	0.215133	0.0102935	0.103779	0.115717	green
HIC1	112.057	102.175	9.88244	92.2925	0.422562	0.329954	0.131877	0.23731	0.0504193	turquoise
HIF1A	4.37158	3.07622	1.29536	1.78086	0.0127222	0.156279	0.159483	0.0618757	0.115743	yellow
HIF3A	118.748	114.641	4.10748	110.533	0.474116	0.256549	0.0604145	0.169273	0.00606644	turquoise
HIP1R	1.51299	0.563291	0.949697	-0.386406	0.00232959	0.204799	0.116647	0.0357246	0.168941	green
HIPK2	4.68237	3.96786	0.714507	3.25335	0.0164098	0.343964	0.133255	0.1795	0.0638842	turquoise
HIST1H1T	175.235	170.779	4.45643	166.322	0.706284	0.246914	0.0946717	0.185893	0.154064	turquoise
HIST1H2AK	1.19145	0.67054	0.520907	0.149634	0.00277313	0.156255	0.141918	0.221339	0.249331	yellow
HIST1H2BG	3.57632	1.12152	2.4548	-1.33327	0.00463825	0.1547	0.066065	0.0376595	0.16958	green
HIST1H2BL	66.3366	64.3755	1.96116	62.4143	0.266236	0.17891	0.100419	0.06761	0.154712	turquoise
HIST1H3A	51.2885	45.0994	6.18905	38.9104	0.186516	0.178131	0.212337	0.106552	0.203609	turquoise
HIST1H3C	103.071	94.6319	8.43923	86.1927	0.391367	0.22134	0.133995	0.181685	0.137674	turquoise
HIST1H3H	0.239246	0.1567	0.0825468	0.0741529	0.000648058	0.194199	0.127109	0.0835792	0.0442499	yellow
HIST1H3J	104.619	100.338	4.28114	96.0565	0.414963	0.246454	0.188794	0.160933	0.132657	turquoise
HIST1H4C	19.4433	14.5443	4.89892	9.64541	0.0601506	0.178884	0.139955	0.127623	0.0308541	turquoise
HIST1H4E	29.2573	27.4739	1.78343	25.6904	0.113623	0.189006	0.114637	0.264538	0.0206077	turquoise
HIST2H2BE	1.08732	0.491614	0.595708	-0.104094	0.00203315	0.160629	0.101044	0.309592	0.206623	yellow
HK2	4.67223	4.28753	0.384699	3.90283	0.0177318	0.384676	0.194202	0.0635458	0.210782	yellow
HK3	5.57922	4.98183	0.597383	4.38445	0.0206032	0.149403	0.222015	0.00111122	0.170298	turquoise
HKR1	12.3299	2.90233	9.42759	-6.52526	0.0120031	0.163983	0.275243	0.31374	0.168196	green
HLA-DMB	3.38657	1.99787	1.3887	0.609165	0.00826252	0.208214	0.306075	0.276736	0.0199528	turquoise
HLA-DOB	20.0785	18.4581	1.62039	16.8378	0.0763368	0.248485	0.0699667	0.178143	0.0881319	turquoise
HLF	21.3815	17.2096	4.17195	13.0376	0.0711731	0.377073	0.113446	0.131107	0.0196919	turquoise
HMGA1	29.251	27.8801	1.37089	26.5092	0.115303	0.191445	0.322527	0.349588	0.330639	yellow
HMGB2	26.8551	15.275	11.5802	3.69479	0.0631722	0.259603	0.395404	0.242048	0.0197953	yellow
HMGCL	8.7676	3.50888	5.25872	-1.74984	0.0145116	0.170727	0.20013	0.348274	0.122937	green
HMGCS1	4.95196	3.92119	1.03077	2.89043	0.0162168	0.135057	0.187443	0.00276463	0.162977	yellow
HMGCS2	4.50666	4.36262	0.144036	4.21859	0.0180424	0.219228	0.137193	0.0633877	0.0390884	turquoise
HMGN1	13.2601	7.20656	6.05359	1.15297	0.029804	0.146322	0.191751	0.016798	0.0431528	yellow
HMMR	46.4057	43.7909	2.61476	41.1761	0.181105	0.279235	0.373974	0.330677	0.202648	yellow
HMP19	180.953	177.653	3.29979	174.354	0.734716	0.268999	0.122266	0.147119	0.12052	turquoise
HN1	38.7423	35.69	3.05228	32.6377	0.147602	0.198003	0.233439	0.204202	0.414866	yellow
HNF4A	164.887	161.431	3.45664	157.974	0.667624	0.193181	0.120666	0.0815393	0.158312	turquoise
HNMT	9.58547	3.2771	6.30837	-3.03127	0.013553	0.252767	0.424236	0.0306175	0.00995001	blue
HOMER2	8.40649	3.17451	5.23198	-2.05746	0.0131287	0.154748	0.343374	0.116595	0.184139	green
HOOK1	1.31175	0.652442	0.659305	-0.00686318	0.00269828	0.137672	0.0354078	0.00202634	0.0512862	yellow
HOOK2	16.1781	4.40613	11.7719	-7.36581	0.0182223	0.257518	0.165175	0.235456	0.137883	green
HOOK3	1.72983	0.49638	1.23345	-0.737066	0.00205287	0.197761	0.111252	0.267228	0.214525	blue
HOXA1	4.23123	3.71924	0.511993	3.20724	0.0153815	0.180363	0.268501	0.410215	0.261925	yellow
HOXA10	3.11789	2.52912	0.588774	1.94034	0.0104596	0.190266	0.161733	0.212724	0.0383058	turquoise
HOXA11	64.4423	57.9833	6.45908	51.5242	0.2398	0.383971	0.269411	0.204689	0.0345021	turquoise
HOXA13	18.5393	16.5238	2.01549	14.5083	0.068337	0.13878	0.0672766	0.0232688	0.199914	turquoise
HOXA2	4.28455	4.15165	0.132895	4.01876	0.0171699	0.156065	0.0761138	0.132934	0.00481498	turquoise
HOXA6	5.74171	5.40157	0.340139	5.06143	0.0223391	0.136689	0.0266432	0.132156	0.0576669	turquoise
HOXA7	0.643731	0.36221	0.281522	0.0806878	0.00149798	0.160241	0.141367	0.101036	0.0303601	yellow
HOXB1	127.692	124.716	2.97561	121.741	0.515786	0.188087	0.149496	0.133801	0.183917	turquoise
HOXB13	4.75213	3.89225	0.859883	3.03236	0.0160971	0.203584	0.0891494	0.0101166	0.424807	yellow
HOXB2	0.397744	0.213763	0.183981	0.0297817	0.000884053	0.150922	0.0978895	0.128224	0.076812	turquoise
HOXB4	1.43273	1.26943	0.163297	1.10614	0.00524996	0.23201	0.128009	0.0765339	0.0431036	turquoise
HOXB5	1.09353	0.74975	0.343775	0.405975	0.00310072	0.134664	0.219946	0.295788	0.0184999	turquoise
HOXB6	1.25483	0.960745	0.294082	0.666663	0.00397332	0.197484	0.288385	0.255983	0.0558144	turquoise
HOXC10	0.987559	0.570447	0.417113	0.153334	0.00235918	0.143223	0.0833885	0.176068	0.277808	yellow
HOXC11	89.8343	87.4266	2.40777	85.0188	0.361567	0.181297	0.0947744	0.0875436	0.157854	turquoise
HOXC13	75.815	73.9911	1.82381	72.1673	0.306003	0.161925	0.0806123	0.0698337	0.134842	turquoise
HOXC6	0.481216	0.0131631	0.468053	-0.45489	5.44384e-05	0.211679	0.180344	0.228665	0.208026	grey
HOXC9	0.527657	0.114643	0.413014	-0.298371	0.000474125	0.132963	0.0915584	0.0435245	0.217349	turquoise
HOXD10	12.6483	4.2953	8.35301	-4.05771	0.0177639	0.346203	0.284107	0.25011	0.251861	blue
HOXD11	42.1053	37.6974	4.40786	33.2896	0.155904	0.383407	0.256076	0.252121	0.0789199	turquoise
HOXD9	52.1332	48.3189	3.81429	44.5046	0.199831	0.274745	0.190413	0.263353	0.0674321	turquoise
HP	0.327362	0.112416	0.214946	-0.10253	0.000464915	0.205839	0.0608307	0.170564	0.0506586	turquoise
HPCA	99.659	95.0195	4.63952	90.38	0.392969	0.139942	0.114781	0.0333357	0.200051	turquoise
HPN	8.15563	6.72982	1.42581	5.304	0.0278323	0.405963	0.177429	0.177801	0.13254	turquoise
HPS5	8.71974	7.13271	1.58703	5.54568	0.0294986	0.14221	0.101543	0.101514	0.327917	yellow
HPS6	51.7392	12.6673	39.0719	-26.4046	0.0523878	0.213911	0.128404	0.0316522	0.285202	green
HPSE2	80.5839	76.1092	4.47468	71.6345	0.314763	0.371884	0.16485	0.208132	0.104222	turquoise
HR	74.9288	72.8627	2.06611	70.7966	0.301336	0.226036	0.120766	0.104627	0.0741579	turquoise
HRASLS	5.5126	4.93047	0.582124	4.34835	0.0203908	0.19047	0.227425	0.197322	0.183839	yellow
HRC	101.783	97.0322	4.75126	92.281	0.401293	0.233506	0.206461	0.140073	0.153624	turquoise
HRG	105.221	102.647	2.57437	100.073	0.424515	0.253887	0.0516843	0.149824	0.0937964	turquoise
HRH1	1.69481	1.17259	0.522215	0.65038	0.00484947	0.256938	0.140171	0.00700715	0.0534225	turquoise
HRH2	145.248	140.6	4.64797	135.952	0.581477	0.238273	0.0498854	0.124795	0.183281	turquoise
HRH4	170.968	166.872	4.09539	162.777	0.690129	0.242715	0.0548346	0.137331	0.155703	turquoise
HRSP12	30.4122	28.1368	2.27543	25.8613	0.116364	0.162989	0.0634739	0.144541	0.382617	yellow
HS3ST3A1	1.436	1.22183	0.214169	1.00766	0.00505308	0.303971	0.0508429	0.0970374	0.0108863	turquoise
HS6ST2	1.66557	0.948067	0.717499	0.230568	0.00392089	0.15332	0.122701	0.0855564	0.0268714	turquoise
HS6ST3	18.1213	17.2164	0.904961	16.3114	0.0712012	0.1427	0.131965	0.186969	0.119662	turquoise
HSD11B2	21.6649	19.443	2.22194	17.2211	0.0804099	0.313927	0.282542	0.254185	0.0504516	turquoise
HSD17B12	8.44371	7.52164	0.922078	6.59956	0.031107	0.136944	0.046749	0.142498	0.151462	yellow
HSD17B2	39.1191	36.3968	2.72234	33.6745	0.150525	0.247233	0.195153	0.165113	0.100946	turquoise
HSD17B3	5.78521	2.09424	3.69097	-1.59673	0.00866108	0.245752	0.234182	0.274173	0.130976	yellow
HSD17B4	3.24298	2.04118	1.2018	0.83938	0.00844165	0.13274	0.0761563	0.34869	0.0263407	yellow
HSD17B8	22.8939	6.23118	16.6627	-10.4315	0.0257701	0.2812	0.0704564	0.158689	0.170493	green
HSD3B2	111.94	109.464	2.47529	106.989	0.452709	0.215686	0.122333	0.113619	0.0984085	turquoise
HSPA12B	128.261	119.295	8.96626	110.329	0.493364	0.281147	0.146654	0.156183	0.111609	turquoise
HSPA14	26.5533	24.1214	2.43194	21.6895	0.0997582	0.23885	0.233918	0.263806	0.230011	yellow
HSPA1A	1.00263	0.388433	0.614199	-0.225767	0.00160643	0.182618	0.0155687	0.0343053	0.160186	blue
HSPA1L	89.82	85.4491	4.37088	81.0782	0.353389	0.142714	0.178371	0.226221	0.0673297	turquoise
HSPA2	17.9822	15.6824	2.29981	13.3826	0.0648574	0.177759	0.217911	0.119971	0.0979042	turquoise
HSPA4	30.3863	20.6332	9.75308	10.8802	0.0853323	0.340858	0.140817	0.219315	0.248076	yellow
HSPB2	143.277	136.253	7.02437	129.228	0.563496	0.22289	0.0981471	0.132848	0.162169	turquoise
HSPB3	103.771	100.279	3.49188	96.7874	0.414722	0.160759	0.205763	0.128854	0.1808	turquoise
HSPB6	90.6178	85.9184	4.69945	81.2189	0.35533	0.312227	0.119999	0.206698	0.0694926	turquoise
HSPB7	153.728	145.976	7.75254	138.223	0.603707	0.260157	0.174578	0.151376	0.0919746	turquoise
HSPB8	0.991723	0.226747	0.764975	-0.538228	0.000937752	0.184843	0.233228	0.118122	0.00269145	blue
HSPD1	36.1014	34.6396	1.46187	33.1777	0.143258	0.211031	0.215708	0.253697	0.238241	yellow
HSPH1	2.88126	2.55328	0.327982	2.2253	0.0105595	0.202817	0.012587	0.415094	0.127446	yellow
HTATIP2	7.49343	7.02948	0.463953	6.56552	0.0290716	0.186029	0.114407	0.133425	0.222643	yellow
HTR1A	171.62	167.359	4.26051	163.099	0.692144	0.217414	0.157048	0.173085	0.168969	turquoise
HTR1B	168.043	165.265	2.77793	162.487	0.683482	0.218182	0.156349	0.188496	0.0985246	turquoise
HTR1D	179.003	175.032	3.97095	171.061	0.723876	0.235113	0.115342	0.0735669	0.166574	turquoise
HTR1E	131.587	127.182	4.40453	122.778	0.525984	0.219717	0.116546	0.0773483	0.182673	turquoise
HTR2A	133.888	129.744	4.14366	125.601	0.536579	0.203546	0.0912335	0.169492	0.187266	turquoise
HTR2B	18.0238	6.17217	11.8516	-5.67947	0.0255261	0.342978	0.259053	0.206194	0.0460804	blue
HTR3A	55.6623	54.4228	1.23952	53.1833	0.225075	0.200576	0.0476898	0.0758484	0.049387	turquoise
HTR3B	138.045	135.857	2.18837	133.669	0.56186	0.221151	0.0829702	0.0894212	0.120987	turquoise
HTR3C	157.311	153.16	4.15132	149.009	0.633419	0.192093	0.0344155	0.0598788	0.192833	turquoise
HTR6	159.005	155.738	3.26732	152.471	0.644081	0.225311	0.079034	0.144651	0.113479	turquoise
HYAL1	48.5165	46.8928	1.62373	45.2691	0.193933	0.21545	0.0812805	0.112442	0.147934	turquoise
HYAL4	138.284	134.001	4.28318	129.717	0.554183	0.19659	0.148157	0.0881148	0.224182	turquoise
IBTK	6.9488	6.07166	0.87714	5.19452	0.0251104	0.160022	0.00782919	0.265935	0.0756312	turquoise
ICA1	7.0651	4.62829	2.43681	2.19148	0.0191411	0.254796	0.467544	0.422911	0.0584704	turquoise
ICAM1	5.76025	3.9467	1.81355	2.13315	0.0163222	0.135608	0.233078	0.182937	0.213833	turquoise
ICAM2	94.6717	88.0252	6.64654	81.3786	0.364043	0.158147	0.105643	0.193757	0.151246	turquoise
ID1	13.9659	6.74501	7.22089	-0.475883	0.0278951	0.195605	0.289944	0.0452446	0.284657	green
ID2	5.17284	3.79795	1.37489	2.42306	0.0157071	0.184654	0.220954	0.13344	0.214768	turquoise
ID3	8.79674	2.4837	6.31304	-3.82933	0.0102718	0.269438	0.307929	0.0789188	0.202747	green
ID4	0.582145	0.122709	0.459436	-0.336727	0.000507486	0.312001	0.302904	0.21298	0.0720433	blue
IDH3G	14.6487	12.5652	2.08347	10.4817	0.361965	0.177606	0.0239983	0.10987	0.493798	blue
IDI2	131.004	126.139	4.86482	121.274	0.521669	0.281845	0.160003	0.155222	0.128389	turquoise
IDUA	34.1568	31.3463	2.81054	28.5357	0.129638	0.330808	0.250827	0.218543	0.0838059	turquoise
IER5	2.25232	1.15884	1.09348	0.0653625	0.00479258	0.2643	0.0189679	0.20076	0.0499902	yellow
IFI30	2.45022	2.04853	0.401699	1.64683	0.00847203	0.327383	0.26417	0.0358012	0.235357	yellow
IFIT5	3.12948	1.51629	1.61319	-0.0968966	0.00627088	0.173853	0.0435182	0.124237	0.257342	blue
IFNA14	183.493	178.919	4.5738	174.345	0.739949	0.2627	0.109882	0.137792	0.12086	turquoise
IFNA21	174.121	170.877	3.24427	167.633	0.706691	0.271088	0.116177	0.114415	0.0731727	turquoise
IFNA6	182.208	176.959	5.24874	171.711	0.731846	0.205993	0.163346	0.110178	0.187308	turquoise
IFNA7	145.574	142.136	3.43758	138.698	0.587828	0.251958	0.189828	0.0859364	0.161433	turquoise
IFNGR1	2.0796	1.25535	0.824253	0.431094	0.0051917	0.241778	0.17567	0.170465	0.0886353	turquoise
IFRD1	22.1704	18.9294	3.24102	15.6883	0.0782856	0.20331	0.0767975	0.195563	0.0589754	turquoise
IGF1	32.1897	6.96521	25.2245	-18.2593	0.0288058	0.246832	0.164095	0.287907	0.117153	blue
IGF1R	8.78655	2.21131	6.57524	-4.36393	0.00914524	0.243573	0.265437	0.205856	0.105694	blue
IGF2R	6.3324	5.98651	0.34589	5.64062	0.0247582	0.279894	0.111472	0.0566647	0.275245	yellow
IGFBP4	44.8902	40.058	4.83222	35.2257	0.165667	0.256897	0.261932	0.00930433	0.0638454	turquoise
IGHMBP2	123.218	117.701	5.51634	112.185	0.486774	0.253802	0.153114	0.147409	0.194936	turquoise
IGJ	0.633695	0.0460933	0.587602	-0.541509	0.000190627	0.20261	0.115899	0.0934711	0.0347028	grey
IGSF1	56.378	54.3977	1.98034	52.4173	0.224971	0.251964	0.0250838	0.160787	0.0654323	turquoise
IGSF10	81.9144	78.1173	3.79713	74.3201	0.323067	0.244916	0.162765	0.238303	0.0492833	turquoise
IGSF11	3.18011	2.98091	0.199203	2.78171	0.0123281	0.234044	0.0550616	0.0888635	0.124486	turquoise
IGSF3	0.941774	0.720138	0.221636	0.498502	0.00297825	0.175129	0.199059	0.190004	0.0891022	turquoise
IGSF6	1.696	0.818573	0.877424	-0.0588507	0.00338535	0.152238	0.104671	0.109051	0.00978922	blue
IL11RA	44.6131	39.7054	4.90774	34.7976	0.164208	0.234917	0.0718322	0.0802113	0.220365	turquoise
IL15	13.0176	11.7533	1.26428	10.489	0.0486078	0.264226	0.0383857	0.188491	0.0525464	turquoise
IL15RA	21.7934	19.8981	1.8953	18.0028	0.0822921	0.198095	0.0642464	0.160368	0.136326	turquoise
IL16	89.9443	86.0453	3.89891	82.1464	0.355855	0.197386	0.0829973	0.226811	0.0368343	turquoise
IL17C	37.4467	36.3407	1.10592	35.2348	0.150293	0.154082	0.0267779	0.200149	0.0248234	turquoise
IL17D	37.0502	33.398	3.6522	29.7458	0.138123	0.257388	0.166171	0.13482	0.128897	turquoise
IL17RB	1.05509	0.479045	0.576043	-0.0969974	0.00198117	0.158581	0.289832	0.047042	0.166645	green
IL17RE	18.1322	17.637	0.495257	17.1417	0.0729407	0.174683	0.133365	0.0742166	0.0189775	turquoise
IL18	3.94949	2.45089	1.4986	0.952294	0.0101361	0.220389	0.185272	0.411256	0.231351	yellow
IL18BP	104.253	101.326	2.92718	98.3989	0.419051	0.218027	0.0590596	0.0737846	0.136505	turquoise
IL18R1	0.164446	0.00516481	0.159281	-0.154116	2.136e-05	0.134385	0.113124	0.086839	0.113993	grey
IL1A	31.5273	30.2646	1.26273	29.0019	0.125164	0.15881	0.137235	0.245039	0.154476	turquoise
IL1F10	127.14	118.235	8.90446	109.331	0.488983	0.167181	0.0955911	0.0508494	0.259053	turquoise
IL1R1	3.09005	0.8358	2.25425	-1.41845	0.00345659	0.246805	0.270563	0.165258	0.118448	yellow
IL1R2	1.89722	1.56805	0.32917	1.23888	0.00648493	0.143469	0.0900872	0.0285164	0.2422	yellow
IL1RAP	4.63858	2.73943	1.89916	0.840271	0.0113294	0.271195	0.274314	0.16278	0.151366	yellow
IL1RAPL2	169.203	163.546	5.6566	157.889	0.676373	0.185447	0.107934	0.158961	0.205612	turquoise
IL1RL1	80.3064	77.6679	2.6385	75.0294	0.321209	0.166866	0.138055	0.218417	0.0675222	turquoise
IL1RL2	130.17	125.742	4.42835	121.313	0.520026	0.205678	0.0897952	0.147717	0.185155	turquoise
IL20RA	20.884	17.0613	3.82268	13.2386	0.07056	0.339532	0.386135	0.291108	0.0225235	turquoise
IL21	195.775	190.271	5.50426	184.767	0.786899	0.266853	0.126969	0.094731	0.173317	turquoise
IL22	192.645	188.655	3.98992	184.665	0.780216	0.202482	0.116234	0.123118	0.180538	turquoise
IL22RA1	30.8638	29.6381	1.22574	28.4123	0.122573	0.158979	0.0660995	0.269682	0.0104812	turquoise
IL23R	142.519	139.139	3.37967	135.759	0.575433	0.200008	0.151898	0.124392	0.140988	turquoise
IL28A	140.948	137.668	3.27938	134.389	0.569351	0.260556	0.0844282	0.112812	0.128578	turquoise
IL2RA	59.1291	56.4507	2.67841	53.7723	0.233461	0.138188	0.0614372	0.184687	0.0758758	turquoise
IL2RB	40.1653	36.4311	3.73417	32.6969	0.150667	0.257853	0.033056	0.192137	0.126265	turquoise
IL2RG	68.5868	65.1458	3.4409	61.7049	0.269422	0.155065	0.0259181	0.232722	0.0370945	turquoise
IL3RA	71.4135	67.7821	3.63136	64.1508	0.280325	0.145458	0.0831253	0.163062	0.115502	turquoise
IL4I1	0.376149	0.0265773	0.349571	-0.322994	0.000109915	0.138523	0.00855772	0.233376	0.16614	grey
IL4R	1.03784	0.721918	0.315925	0.405993	0.00298562	0.219999	0.011956	0.29714	0.139464	yellow
IL5	69.644	68.4836	1.16045	67.3231	0.283226	0.174456	0.0945376	0.0857914	0.113029	turquoise
IL5RA	113.578	111.29	2.28748	109.003	0.460259	0.212668	0.168696	0.106391	0.162388	turquoise
IL6R	1.04953	0.750683	0.298851	0.451832	0.00310458	0.14287	0.178234	0.0432797	0.262289	turquoise
IL6ST	6.6401	4.72955	1.91056	2.81899	0.0195598	0.233809	0.168229	0.0189677	0.086543	turquoise
IL7R	0.73129	0.255677	0.475613	-0.219936	0.0010574	0.199418	0.0918015	0.0892107	0.0229415	turquoise
IL8	1.99963	1.61465	0.384978	1.22967	0.00667767	0.246101	0.0455524	0.110307	0.0122337	turquoise
ILDR1	7.01264	4.69663	2.31601	2.38062	0.0194237	0.319091	0.309873	0.364554	0.157406	turquoise
ILVBL	17.0181	6.287	10.7311	-4.44408	0.026001	0.167639	0.118211	0.0921101	0.237745	green
IMMP2L	4.96202	2.70931	2.25272	0.45659	0.0112048	0.13598	0.0322011	0.192515	0.102649	turquoise
IMPA1	6.37778	3.16347	3.21431	-0.0508356	0.0130831	0.293233	0.161749	0.328734	0.129711	yellow
IMPACT	2.17124	0.595065	1.57618	-0.981111	0.00246099	0.169937	0.0482731	0.296959	0.059516	green
IMPDH1	2.83882	1.43257	1.40625	0.0263207	0.00592465	0.155882	0.0842014	0.0409472	0.286079	yellow
IMPG2	164.487	161.291	3.19622	158.095	0.667046	0.230298	0.0971907	0.0710949	0.16485	turquoise
INADL	1.29774	0.313552	0.984192	-0.67064	0.00129675	0.175459	0.137091	0.391922	0.00714748	green
INE1	95.6107	92.6948	2.91589	89.7789	0.383355	0.185378	0.204445	0.156146	0.118847	turquoise
ING2	10.7206	9.96842	0.752202	9.21622	0.0412261	0.232738	0.184526	0.160664	0.369442	yellow
ING3	3.66132	1.47166	2.18966	-0.718003	0.0060863	0.141293	0.225844	0.174856	0.16538	green
ING4	24.7627	19.1648	5.59792	13.5669	0.0792593	0.255502	0.0728997	0.228798	0.00338728	turquoise
ING5	3.00339	0.731403	2.27199	-1.54059	0.00302484	0.332991	0.130605	0.299269	0.139758	blue
INHBA	1.29371	0.90035	0.393365	0.506985	0.00372355	0.190542	0.143992	0.00721171	0.0515726	turquoise
INHBB	0.605189	0.485335	0.119854	0.36548	0.00200718	0.18434	0.0930396	0.23327	0.00440904	turquoise
INHBC	33.2145	30.9741	2.24039	28.7337	0.128099	0.195493	0.0185557	0.0285481	0.207704	turquoise
INPP4A	11.5297	10.5044	1.02525	9.4792	0.0434429	0.23509	0.230342	0.0577177	0.00189701	turquoise
INPP5A	7.12287	5.98891	1.13396	4.85495	0.0247682	0.151096	0.10365	0.202233	0.080598	turquoise
INPP5D	47.2046	42.0423	5.16225	36.8801	0.173873	0.136539	0.104472	0.239229	0.0120205	turquoise
INPPL1	20.5855	17.3457	3.23981	14.1059	0.0717361	0.193183	0.0294938	0.135472	0.206492	turquoise
INSIG1	3.50065	3.09538	0.405266	2.69012	0.0128015	0.156048	0.0328616	0.14562	0.280023	yellow
INSIG2	11.1466	9.99844	1.14818	8.85027	0.0413503	0.15093	0.0120509	0.0913538	0.253568	yellow
INSRR	117.732	110.434	7.29819	103.136	0.456719	0.159933	0.153403	0.00573368	0.33043	turquoise
IPMK	13.0772	11.8058	1.27143	10.5343	0.0488247	0.196548	0.211044	0.0255008	0.211481	turquoise
IPO11	29.2688	8.54142	20.7274	-12.186	0.0353245	0.192796	0.0761358	0.00861898	0.228555	green
IQGAP3	3.5233	3.30141	0.221892	3.07952	0.0136535	0.222486	0.356664	0.259769	0.137248	yellow
IRAK1	22.4687	20.3548	2.11394	18.2408	0.0841807	0.279153	0.275392	0.243883	0.242339	yellow
IRAK3	0.479425	0.16067	0.318755	-0.158085	0.000664477	0.180923	0.10262	0.118979	0.145306	turquoise
IRF2	3.67235	1.15006	2.52229	-1.37224	0.00475627	0.222804	0.227807	0.0370964	0.0689041	blue
IRF2BP1	107.632	13.9606	93.6715	-79.7108	0.0577367	0.231695	0.186839	0.0778852	0.307146	green
IRF6	6.30195	2.73621	3.56575	-0.82954	0.011316	0.229809	0.217271	0.478407	0.128085	turquoise
IRS1	3.8127	2.30036	1.51234	0.788016	0.00951352	0.217421	0.263485	0.0353454	0.268118	blue
IRS2	3.18835	0.790953	2.3974	-1.60644	0.00327112	0.181704	0.00577913	0.0551627	0.0829595	blue
IRS4	131.504	128.819	2.68438	126.135	0.532754	0.226228	0.0961089	0.129428	0.0705203	turquoise
IRX4	114.316	110.946	3.37008	107.576	0.458837	0.178637	0.0790577	0.103647	0.181799	turquoise
ISLR	93.0208	14.6646	78.3562	-63.6917	0.0606479	0.336369	0.240342	0.257335	0.0166099	blue
ITCH	9.12679	8.53098	0.595808	7.93517	0.0352813	0.174191	0.341634	0.415715	0.248818	yellow
ITGA10	38.9482	33.9917	4.95651	29.0352	0.140579	0.267453	0.239378	0.368055	0.0436166	turquoise
ITGA11	2.39458	1.5285	0.866081	0.662416	0.00632136	0.292422	0.103647	0.108395	0.372694	yellow
ITGA2B	28.6833	27.7317	0.951635	26.78	0.114689	0.300365	0.0954278	0.12967	0.155132	turquoise
ITGA6	4.4426	2.89041	1.55219	1.33822	0.0119538	0.144912	0.30133	0.208703	0.0080545	turquoise
ITGA7	28.5098	27.3462	1.16364	26.1825	0.113095	0.158867	0.0229761	0.140255	0.174985	turquoise
ITGB1BP2	34.5315	32.9522	1.57932	31.3729	0.136279	0.17247	0.226405	0.127059	0.213201	turquoise
ITGB5	0.942233	0.662454	0.27978	0.382674	0.00273969	0.156161	0.00476257	0.00650342	0.0509598	yellow
ITGB6	0.943085	0.635794	0.307291	0.328503	0.00262944	0.150034	0.147948	0.0236762	0.0502615	turquoise
ITGB7	28.5802	26.8389	1.74134	25.0975	0.110997	0.178599	0.171463	0.297476	0.0464939	turquoise
ITGB8	1.38562	0.937735	0.447888	0.489847	0.00387816	0.21419	0.065219	0.0361012	0.0377866	turquoise
ITIH2	13.9789	13.4072	0.571691	12.8355	0.0554479	0.232018	0.129706	0.121395	0.0987447	turquoise
ITIH4	8.79278	7.66779	1.12499	6.5428	0.0317114	0.268527	0.214311	0.198057	0.075145	turquoise
ITIH5	1.21407	0.925362	0.288707	0.636656	0.00382699	0.166724	0.0608584	0.147945	0.0651069	turquoise
ITM2A	22.5721	19.7689	2.80322	16.9657	0.0817577	0.178018	0.0421538	0.3554	0.0869056	turquoise
ITPA	43.9239	13.2384	30.6856	-17.4472	0.0547496	0.138866	0.132271	0.0406417	0.345418	green
ITPKC	18.823	16.7862	2.03688	14.7493	0.0694221	0.235275	0.170583	0.296278	0.0717295	turquoise
JAG2	0.291575	0.148578	0.142997	0.00558083	0.000614469	0.140157	0.195877	0.122396	0.04013	turquoise
JAK3	34.9862	32.8187	2.1675	30.6512	0.135728	0.164404	0.002241	0.183554	0.11633	turquoise
JAM2	23.1326	6.15462	16.9779	-10.8233	0.0254535	0.220421	0.171553	0.197395	0.0247345	blue
JAM3	37.3124	11.3947	25.9177	-14.5231	0.0471246	0.21503	0.176453	0.301154	0.103351	blue
JAZF1	65.896	58.1098	7.78614	50.3237	0.240323	0.44986	0.299341	0.226407	0.0776811	turquoise
JUN	9.21536	7.73699	1.47836	6.25863	0.0319977	0.215872	0.260725	0.0947478	0.115491	turquoise
JUNB	25.709	22.7593	2.94968	19.8096	0.0941251	0.222152	0.159632	0.0811893	0.151798	turquoise
JUND	24.9748	23.0969	1.87791	21.219	0.0955211	0.2793	0.00585056	0.207924	0.0496144	turquoise
JUP	13.1627	4.8109	8.35179	-3.54088	0.0198963	0.162237	0.0463545	0.142817	0.148981	green
KAL1	0.585984	0.140408	0.445575	-0.305167	0.000580683	0.171958	0.168701	0.207895	0.0468052	blue
KARS	19.281	16.2396	3.04141	13.1982	0.0671617	0.204931	0.0383817	0.163585	0.12338	yellow
KAZALD1	1.90719	1.25475	0.652441	0.602308	0.00518923	0.33457	0.286583	0.077149	0.00967096	turquoise
KBTBD4	25.2346	11.0712	14.1634	-3.09214	0.0457869	0.173337	0.124992	0.00309135	0.223816	green
KBTBD6	8.63329	3.5445	5.08879	-1.54429	0.0146589	0.147371	0.102289	0.0840728	0.160035	green
KCMF1	26.3736	20.3347	6.03892	14.2958	0.0840975	0.286013	0.26406	0.159325	0.137719	yellow
KCNA10	155.721	151.798	3.92299	147.875	0.627786	0.154535	0.067367	0.0981711	0.254792	turquoise
KCNAB1	131.418	126.468	4.9495	121.519	0.52303	0.231659	0.135869	0.158218	0.0425788	turquoise
KCNAB3	130.22	125.191	5.02907	120.162	0.517747	0.253779	0.190467	0.119546	0.156279	turquoise
KCNB1	59.0284	56.7212	2.3072	54.414	0.23458	0.287332	0.215891	0.176009	0.0872723	turquoise
KCNB2	172.916	168.563	4.35309	164.21	0.697123	0.211635	0.0875115	0.193058	0.07703	turquoise
KCNC3	52.0087	49.6308	2.37792	47.2529	0.205257	0.287107	0.170296	0.118506	0.029986	turquoise
KCNC4	129.651	124.876	4.77501	120.101	0.516447	0.276338	0.189882	0.115413	0.15946	turquoise
KCND1	59.8879	57.5782	2.30971	55.2685	0.238124	0.154533	0.0157211	0.195966	0.0466251	turquoise
KCND3	17.5623	15.0492	2.51312	12.536	0.0622384	0.278085	0.222463	0.230462	0.0800214	turquoise
KCNE1L	73.3886	71.9899	1.3987	70.5912	0.297726	0.132547	0.150666	0.131271	0.173497	turquoise
KCNE2	192.684	187.655	5.02958	182.625	0.776078	0.224474	0.0424697	0.150597	0.158894	turquoise
KCNE4	44.3202	39.8839	4.4363	35.4476	0.164947	0.160188	0.119242	0.132324	0.0741089	turquoise
KCNG1	38.9537	37.564	1.38973	36.1743	0.155352	0.271797	0.0304664	0.0952746	0.0138705	turquoise
KCNG3	6.68029	6.39283	0.287455	6.10538	0.0264387	0.234131	0.10939	0.0623164	0.0210784	turquoise
KCNG4	198.177	193.586	4.59165	188.994	0.800607	0.227055	0.122785	0.126727	0.141489	turquoise
KCNH2	2.63141	2.05491	0.576506	1.4784	0.00849842	0.172386	0.053934	0.447027	0.219455	yellow
KCNH5	67.3263	64.0479	3.27843	60.7694	0.264881	0.161799	0.0755074	0.0350084	0.239336	turquoise
KCNH7	160.128	156.239	3.88899	152.35	0.646154	0.182748	0.126269	0.0625989	0.196167	turquoise
KCNH8	1.70012	1.40775	0.292367	1.11538	0.00582198	0.366854	0.00945193	0.0468423	0.0479829	turquoise
KCNIP2	157.355	152.75	4.60492	148.145	0.631723	0.263001	0.148637	0.120248	0.180418	turquoise
KCNIP4	15.2781	14.5173	0.760798	13.7565	0.0600388	0.339563	0.0555526	0.0645076	0.0752788	turquoise
KCNJ1	114.804	112.165	2.63916	109.525	0.463876	0.276056	0.213878	0.123419	0.0497407	turquoise
KCNJ13	86.0079	82.4112	3.59668	78.8146	0.340826	0.261372	0.0455544	0.1194	0.110731	turquoise
KCNJ15	0.123416	0.00559888	0.117817	-0.112218	2.31551e-05	0.182658	0.133964	0.0332287	0.0316645	grey
KCNJ8	27.0951	5.65722	21.4379	-15.7807	0.0233964	0.245049	0.0861116	0.186903	0.0798586	blue
KCNK13	86.853	81.9765	4.87654	77.1	0.339028	0.208092	0.0871584	0.0878329	0.211715	turquoise
KCNK15	34.0292	31.701	2.3282	29.3728	0.131105	0.151468	0.0628015	0.0675239	0.13828	turquoise
KCNK16	195.919	190.227	5.69247	184.534	0.786715	0.179462	0.149784	0.162092	0.241054	turquoise
KCNK4	71.4972	65.5147	5.98254	59.5321	0.270947	0.253678	0.112282	0.0645523	0.157694	turquoise
KCNK6	52.8697	48.5957	4.27401	44.3216	0.200976	0.223519	0.33409	0.242737	0.0833541	turquoise
KCNK9	167.848	164.743	3.10509	161.638	0.681323	0.244098	0.0913779	0.163011	0.0972153	turquoise
KCNMA1	1.06729	0.573111	0.494176	0.0789345	0.0023702	0.137849	0.294404	0.0388055	0.00152229	blue
KCNMB1	57.7532	51.9366	5.81663	46.1199	0.214793	0.194351	0.103692	0.215384	0.16276	turquoise
KCNMB2	66.3513	63.6525	2.69876	60.9538	0.263246	0.251578	0.143017	0.165094	0.0935083	turquoise
KCNN3	15.9783	13.9147	2.06357	11.8512	0.0575468	0.144817	0.184359	0.281055	0.0714264	turquoise
KCNQ3	83.2295	81.4273	1.8022	79.6251	0.336757	0.200906	0.0515031	0.110922	0.0869277	turquoise
KCNRG	7.31575	6.58509	0.730662	5.85443	0.0272338	0.186749	0.354091	0.337665	0.108627	turquoise
KCNS1	14.6376	12.8333	1.8043	11.029	0.0530744	0.16094	0.0894136	0.225285	0.214664	turquoise
KCNS2	169.085	164.099	4.98587	159.113	0.678659	0.304098	0.169053	0.155167	0.112041	turquoise
KCTD1	2.52871	1.00904	1.51967	-0.510629	0.00417306	0.144853	0.0277849	0.132457	0.161812	green
KCTD15	2.19687	1.71136	0.485507	1.22585	0.00707762	0.196863	0.00442414	0.210298	0.00269154	turquoise
KCTD16	166.664	162.384	4.27969	158.105	0.671568	0.21966	0.0705475	0.182772	0.145947	turquoise
KCTD6	8.85105	6.37338	2.47766	3.89572	0.0263582	0.143996	0.0560122	0.216696	0.108823	turquoise
KEL	93.5178	90.2692	3.24858	87.0206	0.373324	0.237458	0.0590255	0.238978	0.0336472	turquoise
KHDRBS2	56.2628	54.2777	1.98516	52.2925	0.224475	0.259597	0.184873	0.152146	0.035218	turquoise
KHSRP	5.91849	5.44313	0.475357	4.96777	0.022511	0.16847	0.0722246	0.182625	0.30306	yellow
KIAA0040	6.3121	5.24015	1.07195	4.16821	0.0216716	0.215775	0.110747	0.31958	0.1381	turquoise
KIAA0101	35.0503	31.2153	3.83502	27.3803	0.129096	0.317169	0.301388	0.253296	0.192705	yellow
KIAA0226	7.72175	6.75151	0.970241	5.78126	0.027922	0.188797	0.187385	0.0527803	0.335248	yellow
KIAA0240	17.0527	4.67223	12.3805	-7.70824	0.0193228	0.2252	0.0656718	0.231365	0.0172148	blue
KIAA0247	0.744495	0.265606	0.478889	-0.213283	0.00109846	0.186133	0.0894172	0.450403	0.0226513	turquoise
KIAA0494	16.7252	4.7564	11.9688	-7.2124	0.0196709	0.199614	0.112748	0.100673	0.132441	green
KIAA0754	150.382	146.364	4.01788	142.346	0.605313	0.265143	0.212323	0.194445	0.0671212	turquoise
KIAA0913	32.5335	30.4007	2.13275	28.268	0.125727	0.24035	0.151502	0.252836	0.190851	turquoise
KIAA1107	2.9825	1.81612	1.16638	0.649746	0.00751088	0.236739	0.127686	0.113287	0.197159	yellow
KIAA1161	126.081	122.322	3.759	118.563	0.505882	0.20021	0.122926	0.164296	0.17423	turquoise
KIAA1210	60.5647	54.205	6.35973	47.8453	0.224174	0.486563	0.17682	0.129288	0.104518	turquoise
KIAA1324	6.75104	3.68694	3.0641	0.62284	0.015248	0.274979	0.51339	0.287744	0.114005	yellow
KIAA1328	79.3829	71.0647	8.31822	62.7464	0.2939	0.196287	0.166398	0.103083	0.294612	turquoise
KIAA1407	14.9074	8.75443	6.15299	2.60144	0.0362054	0.290298	0.381908	0.357576	0.131838	turquoise
KIAA1432	17.7883	14.7232	3.0651	11.6581	0.0608904	0.21068	0.03966	0.3427	0.0332992	turquoise
KIAA1456	5.82525	2.58913	3.23612	-0.646989	0.0107078	0.376685	0.441538	0.300625	0.198066	yellow
KIAA1524	20.7908	19.6471	1.14373	18.5034	0.081254	0.138986	0.280178	0.402223	0.260458	yellow
KIAA1549	31.7919	28.2386	3.55331	24.6853	0.116786	0.208296	0.171151	0.223292	0.110074	turquoise
KIAA1614	145.262	140.065	5.19706	134.868	0.579263	0.182832	0.18529	0.106502	0.198431	turquoise
KIAA1644	34.8218	30.6482	4.17361	26.4746	0.126751	0.307892	0.247662	0.0430672	0.0082935	turquoise
KIAA1704	4.88751	2.31014	2.57736	-0.267217	0.009554	0.195557	0.115455	0.21866	0.195056	green
KIAA1737	23.9264	11.8728	12.0537	-0.180889	0.0491019	0.202511	0.122126	0.10771	0.203759	green
KIAA1751	102.484	99.392	3.09254	96.2994	0.411052	0.198624	0.286492	0.265839	0.127857	turquoise
KIAA1755	17.3387	10.6183	6.72046	3.89782	0.0439137	0.258624	0.175435	0.217938	0.252429	turquoise
KIAA1958	6.23301	4.45601	1.77701	2.679	0.0184286	0.171719	0.0996112	0.316503	0.13344	turquoise
KIAA2018	5.43991	4.71781	0.722103	3.99571	0.0195113	0.139801	0.0608615	0.212779	0.1467	turquoise
KIF11	55.5248	53.5934	1.93136	51.662	0.221645	0.295877	0.365605	0.222694	0.212318	yellow
KIF12	20.276	17.6182	2.65775	14.9605	0.0728633	0.337823	0.303156	0.0799326	0.175979	turquoise
KIF13B	4.12514	2.07626	2.04888	0.0273802	0.00858673	0.196466	0.362241	0.384758	0.062144	turquoise
KIF14	43.5439	38.9099	4.634	34.2759	0.160919	0.328255	0.352485	0.264492	0.262068	yellow
KIF18A	40.2427	38.2463	1.99642	36.2499	0.158174	0.261618	0.315916	0.216361	0.380274	yellow
KIF1A	1.13606	0.988853	0.147207	0.841646	0.00408957	0.196045	0.344221	0.0516259	0.219493	yellow
KIF20A	62.5925	61.0621	1.53039	59.5317	0.462533	0.205386	0.312437	0.208707	0.308271	yellow
KIF20A	50.4904	48.929	1.56137	47.3676	0.202354	0.28129	0.379578	0.258436	0.27129	yellow
KIF21B	40.9426	39.3302	1.61241	37.7178	0.162657	0.167633	0.00152142	0.131872	0.0035439	turquoise
KIF23	59.8451	56.8785	2.96656	53.912	0.345231	0.286819	0.410998	0.322213	0.271004	yellow
KIF25	79.8784	70.8308	9.04755	61.7833	0.292933	0.148975	0.0975811	0.0324881	0.328787	turquoise
KIF2C	61.3051	59.3926	1.91241	57.4802	0.245628	0.255991	0.43577	0.26503	0.288011	yellow
KIF5A	51.757	48.7585	2.9985	45.76	0.201649	0.30385	0.0285761	0.0154424	0.0178056	turquoise
KIF5B	13.1963	11.6349	1.56148	10.0734	0.0481179	0.149014	0.027045	0.06205	0.315855	yellow
KIFC1	30.1698	28.8765	1.29333	27.5832	0.119424	0.170061	0.38949	0.24095	0.333643	yellow
KIR2DL4	76.3836	72.16	4.22357	67.9364	0.29843	0.221647	0.0557569	0.0213576	0.192422	turquoise
KIR3DL1	140.912	137.818	3.09352	134.725	0.56997	0.314927	0.167514	0.0814105	0.0587972	turquoise
KIRREL3	97.6807	94.5158	3.16495	91.3508	0.390886	0.240246	0.0338713	0.156283	0.163678	turquoise
KL	14.5064	13.1406	1.3658	11.7748	0.0543452	0.2945	0.158652	0.158864	0.0244057	turquoise
KLF14	137.947	134.308	3.63934	130.669	0.555453	0.2549	0.149914	0.201049	0.114943	turquoise
KLF15	8.86355	5.29429	3.56926	1.72503	0.0218954	0.2084	0.21509	0.333506	0.129864	turquoise
KLF2	15.0124	12.0968	2.91558	9.18124	0.0500285	0.173917	0.178204	0.0114113	0.119106	turquoise
KLF4	2.96777	2.05028	0.917485	1.1328	0.0084793	0.23867	0.280906	0.0916171	0.0109559	turquoise
KLF8	1.2732	1.02844	0.24476	0.783683	0.0042533	0.250444	0.142971	0.087499	0.0784243	turquoise
KLHDC1	13.3589	10.3342	3.02471	7.30945	0.0427387	0.282211	0.220898	0.200784	0.267504	yellow
KLHDC2	12.1538	4.06826	8.08551	-4.01725	0.016825	0.235935	0.269702	0.309272	0.154142	green
KLHL13	2.31207	0.536217	1.77585	-1.23963	0.00221762	0.21987	0.27645	0.0645488	0.0995581	green
KLHL5	13.0874	12.2815	0.80587	11.4757	0.0507924	0.232285	0.181498	0.217303	0.255851	yellow
KLHL7	7.93339	3.25129	4.6821	-1.43081	0.0134463	0.145815	0.231815	0.290971	0.110768	green
KLHL9	41.8246	32.7549	9.06975	23.6851	0.135463	0.265992	0.211927	0.334519	0.107481	turquoise
KLK1	31.7672	30.4238	1.34337	29.0805	0.125823	0.227315	0.17558	0.0158677	0.0457921	turquoise
KLK10	2.56635	1.93482	0.631534	1.30329	0.00800178	0.207208	0.179949	0.138917	0.148967	turquoise
KLK11	2.83504	1.40068	1.43436	-0.0336789	0.00579276	0.278381	0.375746	0.252364	0.086433	yellow
KLK12	55.7756	53.8263	1.94937	51.8769	0.222608	0.165033	0.189788	0.152375	0.192197	turquoise
KLK13	78.511	76.4824	2.02857	74.4539	0.316306	0.251112	0.172153	0.0816987	0.0824019	turquoise
KLK15	109.687	107.545	2.14228	105.402	0.444769	0.162711	0.101655	0.0560065	0.212991	turquoise
KLK3	49.7569	47.8156	1.94132	45.8743	0.19775	0.15355	0.0984037	0.0814458	0.133744	turquoise
KLK4	87.2769	84.7042	2.57278	82.1314	0.350309	0.264665	0.170087	0.0831355	0.0705037	turquoise
KLK7	28.9938	27.6128	1.38109	26.2317	0.114197	0.220444	0.123845	0.0782476	0.055491	turquoise
KLK8	12.346	11.8172	0.528796	11.2884	0.0488721	0.175084	0.0425732	0.0804319	0.0544458	turquoise
KLRB1	43.9992	39.897	4.10215	35.7949	0.165001	0.228826	0.201905	0.193146	0.0364102	turquoise
KLRC3	54.7725	51.4488	3.32368	48.1252	0.212776	0.211438	0.0825512	0.00438208	0.143257	turquoise
KLRD1	88.0745	84.4738	3.60069	80.8731	0.349356	0.312167	0.0604687	0.155798	0.0201985	turquoise
KMO	7.93738	6.98155	0.955828	6.02573	0.0288734	0.239683	0.151143	0.178205	0.0177223	turquoise
KNTC1	19.561	18.6364	0.924593	17.7118	0.0770741	0.1673	0.285825	0.224341	0.286538	yellow
KPNA1	3.92266	3.24822	0.674438	2.57378	0.0134336	0.202099	0.22317	0.301538	0.117138	yellow
KPNA2	32.5239	30.5682	1.95562	28.6126	0.12642	0.280873	0.290919	0.222079	0.260956	yellow
KPNA3	10.5921	9.01373	1.57841	7.43532	0.0372778	0.210672	0.1549	0.252604	0.13462	yellow
KPNA4	22.5864	20.4584	2.12802	18.3303	0.0846091	0.135158	0.109585	0.0481553	0.191371	yellow
KRT1	97.9074	95.1586	2.74877	92.4098	0.393545	0.161192	0.165229	0.200311	0.0944623	turquoise
KRT12	120.161	117.267	2.8939	114.373	0.484978	0.283528	0.180727	0.136461	0.0807938	turquoise
KRT23	2.27744	1.03591	1.24154	-0.205628	0.00428417	0.202261	0.374753	0.301212	0.100832	yellow
KRT24	48.2598	45.6083	2.65149	42.9568	0.188621	0.213943	0.151906	0.0160153	0.186753	turquoise
KRT6B	1.93126	1.25439	0.676868	0.577522	0.00518775	0.135741	0.0328218	0.0455823	0.289172	yellow
KRT8	10.8342	9.91603	0.918176	8.99785	0.0410094	0.146751	0.123804	0.101298	0.253768	yellow
KRT9	88.5891	86.5053	2.08389	84.4214	0.357757	0.145213	0.108854	0.109866	0.188892	turquoise
KRTAP11-1	87.6993	84.849	2.85028	81.9987	0.350907	0.151819	0.213234	0.13489	0.151055	turquoise
KRTAP1-3	105.891	103.138	2.75363	100.384	0.426543	0.250378	0.140328	0.173443	0.100167	turquoise
KRTAP1-5	55.0251	53.4967	1.52849	51.9682	0.221245	0.205243	0.225335	0.139758	0.0212448	turquoise
KRTAP17-1	90.0266	86.2716	3.75496	82.5166	0.356791	0.250099	0.158907	0.248315	0.00526858	turquoise
KRTAP3-2	62.5748	61.0551	1.51972	59.5354	0.252504	0.259803	0.197565	0.064786	0.0980593	turquoise
KRTAP4-12	185.186	180.706	4.48012	176.226	0.747341	0.313302	0.13813	0.14406	0.0813573	turquoise
KRTAP4-5	59.7947	55.1555	4.6392	50.5163	0.228105	0.253626	0.22997	0.241368	0.12163	turquoise
KRTAP4-8	139.757	136.798	2.95961	133.838	0.56575	0.3051	0.159679	0.175525	0.0284441	turquoise
KRTAP7-1	188.463	182.25	6.21357	176.036	0.753725	0.234592	0.190388	0.134548	0.236966	turquoise
KRTAP9-3	52.4503	50.2088	2.24144	47.9674	0.207647	0.172891	0.138605	0.0451558	0.154179	turquoise
KRTAP9-4	98.0831	95.5517	2.53139	93.0203	0.39517	0.26507	0.182535	0.120173	0.122609	turquoise
KRTAP9-8	140.32	136.969	3.35051	133.619	0.56646	0.258847	0.183144	0.140016	0.122453	turquoise
KRTCAP3	5.01003	2.80417	2.20586	0.598313	0.0115971	0.242534	0.205383	0.351124	0.00812209	turquoise
KY	127.598	124.299	3.29985	120.999	0.514058	0.235104	0.0874147	0.0157703	0.186162	turquoise
KYNU	27.2756	25.6825	1.59307	24.0895	0.106215	0.176887	0.0992206	0.145117	0.0232797	turquoise
L1CAM	75.5009	69.4864	6.01451	63.4719	0.287373	0.136781	0.0672377	0.150131	0.263253	turquoise
L3MBTL3	1.98943	0.969326	1.0201	-0.0507789	0.00400881	0.131867	0.271619	0.26455	0.111699	blue
LACTB	2.34888	1.48016	0.868719	0.611442	0.00612146	0.211143	0.219599	0.153345	0.037676	yellow
LAD1	8.5068	5.88797	2.61882	3.26915	0.0243507	0.159708	0.151778	0.299095	0.0522862	turquoise
LALBA	184.485	180.055	4.43044	175.624	0.744646	0.257798	0.145446	0.0960736	0.150342	turquoise
LAMA1	0.0869701	0.00162993	0.0853402	-0.0837103	6.74083e-06	0.143572	0.0591048	0.04935	0.0238374	grey
LAMA2	60.8189	55.803	5.01585	50.7872	0.230783	0.26069	0.134186	0.0231105	0.124248	turquoise
LAMC1	0.850502	0.608888	0.241613	0.367275	0.00251816	0.141338	0.166322	0.0893708	0.104321	yellow
LAMC3	32.6112	29.93	2.68115	27.2489	0.123781	0.297243	0.270529	0.0826744	0.041302	turquoise
LAMP1	3.86102	2.91671	0.944315	1.97239	0.0120625	0.15157	0.0645835	0.278117	0.24146	turquoise
LAMP3	0.523065	0.0583733	0.464691	-0.406318	0.000241413	0.179766	0.398687	0.0374543	0.0743839	grey
LAP3	20.8016	19.5965	1.20513	18.3914	0.0810446	0.204344	0.16735	0.12277	0.24077	yellow
LARGE	21.5594	18.2431	3.31631	14.9268	0.0754474	0.257192	0.317655	0.294996	0.0139558	turquoise
LASP1	16.8137	15.2718	1.54191	13.7299	0.0631592	0.207518	0.0782311	0.250985	0.348972	yellow
LBP	50.431	48.9543	1.47673	47.4776	0.202459	0.254224	0.0657233	0.109885	0.0179116	turquoise
LCAT	34.7618	32.2795	2.4823	29.7972	0.133498	0.34574	0.222981	0.182026	0.0692816	turquoise
LCN12	4.50597	1.99602	2.50995	-0.513925	0.00825489	0.290956	0.123758	0.18976	0.176116	yellow
LCN6	162.067	158.169	3.89748	154.272	0.654137	0.21939	0.181339	0.134058	0.136113	turquoise
LCP1	13.5413	11.1828	2.35845	8.82439	0.0462486	0.139143	0.114865	0.11925	0.36851	yellow
LCT	136.69	132.729	3.9609	128.768	0.548925	0.199576	0.0843098	0.123817	0.165537	turquoise
LDB2	68.977	14.406	54.571	-40.1651	0.0595783	0.373089	0.333434	0.262916	0.104308	blue
LDB3	81.4488	79.406	2.04281	77.3632	0.328397	0.154043	0.0489159	0.127762	0.0857688	turquoise
LDHA	19.4945	18.3405	1.154	17.1865	0.0758502	0.186849	0.210493	0.130411	0.218687	yellow
LECT1	98.7383	96.6367	2.10162	94.535	0.399657	0.230643	0.138802	0.124116	0.0766282	turquoise
LEF1	3.96612	1.67865	2.28747	-0.608822	0.00694233	0.247358	0.315727	0.232338	0.118288	blue
LENG8	25.3918	23.4356	1.95618	21.4795	0.0969221	0.366822	0.243893	0.149481	0.0946068	turquoise
LEPR	10.6541	4.82483	5.82927	-1.00444	0.0199539	0.35214	0.0978659	0.167832	0.110763	blue
LEPREL1	1.33673	0.305318	1.03141	-0.72609	0.0012627	0.137574	0.0487749	0.178229	0.21292	green
LEPROTL1	22.9976	19.3038	3.69382	15.6099	0.079834	0.145677	0.0269716	0.050173	0.384832	yellow
LETM2	9.61343	8.73807	0.875358	7.86271	0.0361378	0.300559	0.195574	0.241859	0.0173026	turquoise
LFNG	5.63972	4.86783	0.771892	4.09594	0.0201317	0.158253	0.222485	0.0272427	0.1699	turquoise
LGALS12	128.981	125.604	3.37731	122.227	0.519457	0.164115	0.0721049	0.137364	0.181659	turquoise
LGALS14	180.503	175.903	4.60066	171.302	0.727476	0.265181	0.160125	0.18522	0.114936	turquoise
LGALS2	4.83573	3.89087	0.944863	2.94601	0.0160914	0.164081	0.131265	0.059083	0.286315	turquoise
LGALS4	6.836	6.46101	0.374987	6.08603	0.0267206	0.147899	0.0392452	0.114945	0.147801	turquoise
LGALS8	1.14759	1.02037	0.127219	0.893148	0.0042199	0.155443	0.135562	0.14335	0.0495542	turquoise
LGI4	136.519	131.749	4.77042	126.978	0.54487	0.221517	0.14984	0.0943591	0.186138	turquoise
LHFPL3	112.862	109.996	2.86586	107.13	0.454907	0.292118	0.132685	0.110468	0.100704	turquoise
LHPP	9.41768	8.07002	1.34766	6.72235	0.0333749	0.223782	0.0143727	0.238778	0.127763	turquoise
LHX2	4.12053	2.91206	1.20847	1.70359	0.0120433	0.142324	0.128665	0.0806676	0.329623	yellow
LHX3	97.8329	95.1755	2.65736	92.5182	0.393615	0.210263	0.0449315	0.195147	0.0200447	turquoise
LIFR	2.43918	0.843721	1.59546	-0.751737	0.00348935	0.280788	0.0606173	0.0856189	0.0371161	blue
LIMK2	2.8908	2.49355	0.397244	2.09631	0.0103125	0.15695	0.154855	0.210479	0.124972	turquoise
LIMS2	84.6283	79.8703	4.75807	75.1122	0.330317	0.154658	0.212903	0.193199	0.230832	turquoise
LIN7C	17.0787	9.98727	7.09141	2.89585	0.041304	0.134984	0.143848	0.109741	0.054488	yellow
LIPC	50.2085	48.2656	1.94287	46.3228	0.199611	0.146309	0.0666276	0.0649143	0.181248	turquoise
LIPG	2.46901	2.19895	0.270063	1.92889	0.00909413	0.130318	0.261634	0.127112	0.17573	yellow
LLGL2	4.79942	1.52526	3.27416	-1.7489	0.00630798	0.187704	0.0863776	0.229577	0.0817171	green
LMAN1	0.916383	0.359148	0.557235	-0.198087	0.00148532	0.145198	0.0271799	0.039313	0.196727	blue
LMAN1L	206.435	198.487	7.94804	190.539	0.820876	0.169364	0.141379	0.113197	0.24305	turquoise
LMNB1	46.338	45.0667	1.2713	43.7954	0.186381	0.181784	0.235776	0.116848	0.318829	yellow
LMNB2	20.4284	18.9054	1.52295	17.3825	0.0781866	0.140447	0.290562	0.116704	0.196799	yellow
LMO1	34.6307	33.6398	0.990857	32.649	0.139123	0.160367	0.132229	0.19218	0.00645604	turquoise
LMO2	14.739	11.3957	3.34325	8.05245	0.0471289	0.277014	0.307548	0.240851	0.00656903	turquoise
LMO4	15.3618	13.8013	1.56048	12.2408	0.0570776	0.179313	0.0583788	0.158748	0.0567651	turquoise
LMOD1	60.2668	8.45937	51.8074	-43.3481	0.0349852	0.354172	0.181582	0.220851	0.10444	blue
LOC113230	37.6532	35.4535	2.19972	33.2538	0.146624	0.205754	0.207851	0.269612	0.146342	turquoise
LOC145837	9.90286	9.56504	0.337828	9.22721	0.0395578	0.142774	0.177799	0.0494452	0.153361	turquoise
LOC283174	65.5952	63.4408	2.15437	61.2864	0.26237	0.282122	0.10504	0.0221761	0.13271	turquoise
LOC284648	146.376	143.283	3.09353	140.189	0.59257	0.183274	0.163381	0.154282	0.171496	turquoise
LOC284837	0.398664	0.0370171	0.361647	-0.324629	0.000153091	0.163902	0.0417373	0.216166	0.0231637	green
LOC286149	100.975	96.7003	4.27454	92.4257	0.39992	0.273995	0.143817	0.235941	0.0779283	turquoise
LOC338579	208.536	204.575	3.96077	200.614	0.846056	0.232902	0.0891729	0.13426	0.163415	turquoise
LOC339240	109.713	107.109	2.60392	104.505	0.442967	0.162795	0.0841033	0.0827563	0.193887	turquoise
LOC375295	3.27747	1.59972	1.67775	-0.0780332	0.00661592	0.144426	0.0685167	0.232708	0.260264	turquoise
LOC389199	116.201	111.875	4.32585	107.549	0.462679	0.191674	0.181645	0.233863	0.173738	turquoise
LOC399491	12.134	10.9531	1.18088	9.77223	0.0452985	0.183803	0.112081	0.110264	0.139756	turquoise
LOC400752	96.4851	92.4236	4.06143	88.3622	0.382234	0.207273	0.124991	0.234067	0.0444242	turquoise
LOC401317	33.1628	31.4944	1.66839	29.826	0.130251	0.139919	0.0963804	0.0183524	0.202465	turquoise
LOR	137.084	133.38	3.70364	129.677	0.551617	0.203183	0.178868	0.162943	0.116819	turquoise
LOXL4	62.8439	57.9833	4.86062	53.1227	0.2398	0.341404	0.165654	0.176107	0.0924058	turquoise
LPHN3	1.24525	0.334205	0.911047	-0.576842	0.00138216	0.294315	0.0956518	0.167588	0.157433	blue
LPPR4	25.9509	22.505	3.44587	19.0592	0.0930734	0.269147	0.273649	0.232442	0.0361795	turquoise
LPXN	6.20703	1.8244	4.38263	-2.55823	0.00754511	0.137051	0.136396	0.234669	0.0412364	blue
LRFN5	12.9481	11.2502	1.69787	9.55233	0.0465272	0.478653	0.104594	0.0602499	0.0946098	turquoise
LRP11	6.51035	5.08167	1.42868	3.65299	0.0210161	0.224681	0.0841941	0.0293387	0.0234884	turquoise
LRPAP1	4.68805	1.79639	2.89166	-1.09527	0.00742927	0.172452	0.0408103	0.298316	0.0627916	green
LRRC1	0.758627	0.282978	0.475649	-0.192671	0.0011703	0.194396	0.0451885	0.0252784	0.0536504	green
LRRC25	37.2114	34.7828	2.4286	32.3542	0.14385	0.196633	0.0294262	0.263017	0.00308327	turquoise
LRRC27	2.68607	1.32226	1.36381	-0.0415417	0.00546845	0.148312	0.29935	0.275345	0.119554	yellow
LRRC3B	1.42639	1.1397	0.286688	0.853014	0.00471343	0.137552	0.2647	0.166504	0.0670117	turquoise
LSAMP	106.068	102.165	3.90389	98.2607	0.422519	0.276305	0.100508	0.117855	0.0690054	turquoise
LSM10	29.5503	26.0824	3.46783	22.6146	0.107868	0.16105	0.177974	0.0717767	0.347454	yellow
LSP1	82.036	77.4038	4.63226	72.7715	0.320116	0.155038	0.0758263	0.202204	0.130458	turquoise
LTBP1	0.682965	0.278457	0.404508	-0.126051	0.00115161	0.137633	0.00114974	0.327347	0.0990572	blue
LTBP2	1.19771	0.440524	0.757183	-0.316659	0.00182186	0.173138	0.198968	0.115248	0.0793012	blue
LTBP4	99.5888	92.0538	7.53499	84.5188	0.380704	0.394261	0.255171	0.0548431	0.119635	turquoise
LTF	0.214227	0.0194289	0.194798	-0.175369	8.03514e-05	0.162681	0.100939	0.175015	0.0634253	grey
LTK	62.8938	61.5159	1.37791	60.138	0.25441	0.134215	0.109568	0.152887	0.144756	turquoise
LUM	21.3691	10.6552	10.7139	-0.0586491	0.0440666	0.250536	0.278712	0.317766	0.116368	blue
LUZP1	3.4807	3.04327	0.437429	2.60584	0.012586	0.203436	0.135769	0.0189985	0.151618	turquoise
LY6G6D	72.0477	70.2149	1.83274	68.3822	0.290386	0.160075	0.158347	0.161815	0.110917	turquoise
LY6K	0.799681	0.693331	0.10635	0.586982	0.00286739	0.228772	0.0660618	0.0104831	0.0775457	turquoise
LY75	1.82447	1.09048	0.733994	0.356482	0.00450985	0.130734	0.0995735	0.227208	0.180083	yellow
LY9	58.0014	53.9105	4.09094	49.8195	0.222956	0.174083	0.0107566	0.149808	0.0607554	turquoise
LYAR	26.3869	21.2787	5.10823	16.1704	0.0880016	0.296669	0.337502	0.272684	0.20797	yellow
LYN	1.79446	1.33986	0.454596	0.885263	0.00554122	0.255062	0.0762994	0.00459498	0.114813	yellow
LYPLAL1	5.09773	1.78733	3.3104	-1.52308	0.0073918	0.277808	0.180945	0.211681	0.0852462	yellow
LYZL6	170.971	163.818	7.15274	156.665	0.677497	0.2057	0.123866	0.0994679	0.259581	turquoise
[truncated: 1,928 more rows]
